# Supplementary material for: Sustainable environmental remediation via biomimetic multifunctional lignocellulosic nano-framework
Source: Nat Commun. 2022 Jul 28;13:4368. doi: 10.1038/s41467-022-31881-5 (PMC9334262; doi:10.1038/s41467-022-31881-5)
Supplement: Supplementary file 4 — Source Data [file 41467_2022_31881_MOESM4_ESM.xlsx]

## Sheet: Figure 2 c
CSCNF			CSCF
Location id	Diameter (nm)		Location id	Diameter (um)
1	2.2281		1	16.19
2	2.2281		2	8.137
3	2.2281		3	7.253
4	2.2693		4	13.231
5	2.2693		5	15.62
6	2.2693		6	8.081
7	2.3105		7	18.195
8	2.3517		8	27.734
9	2.3517		9	11.508
10	1.0752		10	14.506
11	1.1164		11	17.509
12	1.2399		12	15.238
13	1.2811		13	10.859
14	1.3634		14	10.302
15	1.4046		15	9.38
16	1.4458		16	9.428
17	1.487		17	8.081
18	1.487		18	5.714
19	1.487		19	9.38
20	1.6105		20	10.124
21	1.6105		21	8.571
22	1.6928		22	11.429
23	1.6928		23	19.166
24	1.734		24	19.818
25	1.734		25	6.389
26	1.8164		26	23.522
27	1.8164		27	11.625
28	1.8164		28	26.273
29	1.8164		29	15.238
30	1.8575		30	12.047
31	1.8575		31	12.047
32	1.8987		32	8.518
33	1.8987		33	10.476
34	1.8987		34	8.781
35	1.9399		35	15.058
36	1.9399		36	10.648
37	1.9399		37	10.648
38	1.9811		38	14.506
39	1.9811		39	7.678
40	1.9811		40	18.784
41	1.9811		41	12.778
42	2.0222		42	19.166
43	2.0222		43	17.509
44	2.0222		44	16.633
45	2.0634		45	16.441
46	2.0634		46	8.781
47	2.0634		47	15.851
48	2.0634		48	9.524
49	2.0634		49	21.296
50	2.0634		50	15.765
51	2.1046		51	10.519
52	2.1458		52	8.985
53	2.1458		53	9.524
54	2.187		54	13.636
55	2.187		55	16.441
56	2.2281		56	14.158
57	2.2281		57	18.492
58	2.2281		58	8.571
59	2.2281		59	13.735
60	2.2281		60	14.537
61	2.2693		61	15.238
62	2.2693		62	12.381
63	2.2693		63	7.619
64	2.3105		64	7.678
65	2.3517		65	7.678
66	2.3517		66	10.124
67	2.3928		67	22.416
68	2.434		68	21.146
69	2.434		69	9.524
70	2.434		70	17.969
71	2.4752		71	15.851
72	2.4752		72	8.193
73	2.5164		73	10.859
74	2.5164		74	8.518
75	2.5164		75	9.035
76	2.5164		76	4.259
77	2.5575		77	7.253
78	2.5575		78	10.124
79	2.5575		79	8.518
80	2.5987		80	6.389
81	2.5987		81	7.854
82	2.6399		82	9.38
83	2.6399		83	8.518
84	2.6399		84	7.438
85	2.6399		85	10.302
86	2.6399		86	8.518
87	2.6399		87	7.438
88	2.6811		88	7.253
89	2.6811		89	16.302
90	2.6811		90	14.537
91	2.7222		91	17.561
92	2.7222		92	19.541
93	2.7222		93	14.158
94	2.7222		94	15.386
95	2.7634		95	13.469
96	2.7634		96	14.877
97	2.7634		97	11.107
98	2.8046		98	11.107
99	2.8458		99	19.886
100	2.8458		100	18.976
101	2.8458		101	12.047
102	2.887		102	10.648
103	2.9281		103	9.712
104	2.9281		104	9.38
105	2.9693		105	10.648
106	3.0105		106	19.541
107	3.0105		107	12.196
108	3.0105		108	5.129
109	3.0105		109	7.678
110	3.0517		110	8.137
111	3.0517		111	7.678
112	3.0928		112	11.107
113	3.134		113	6.734
114	3.1752		114	6.023
115	3.2575		115	7.253
116	3.2987		116	5.553
117	3.3811		117	5.553
118	3.4634		118	7.854
119	3.7105		119	7.678
120	3.7517		120	7.253
121	3.7928		121	5.793
Average Diameter	2.35098		122	8.624
SD	0.553153		123	8.081
			124	8.081
			125	9.428
			126	6.868
			127	5.553
			128	6.933
			129	6.734
			130	5.793
			131	4.259
			132	7.438
			133	7.678
			134	7.438
			Average Diameter	11.574
			SD	4.80653

## Sheet: Figure 2 j
Lignin			Polyethyleneimine			Modified Lignin			Modified lignin(PFOA)			Modified lignin(PFOS)
Wavenumber (cm-1)	Transmittance(a.u.)		Wavenumber (cm-1)	Transmittance(a.u.)		Wavenumber (cm-1)	Transmittance(a.u.)		Wavenumber (cm-1)	Transmittance(a.u.)		Wavenumber (cm-1)	Transmittance(a.u.)
399.212	0.16		399.212	0.22		399.212	0.3		399.212	0.38		399.212	0.46
401.141	0.16		401.141	0.22		401.141	0.3		401.141	0.38		401.141	0.46
403.07	0.16		403.07	0.22		403.07	0.3		403.07	0.38		403.07	0.46
404.998	0.16		404.998	0.22		404.998	0.3		404.998	0.38		404.998	0.46
406.927	0.16		406.927	0.22		406.927	0.3		406.927	0.38		406.927	0.46
408.855	0.16		408.855	0.22		408.855	0.3		408.855	0.38		408.855	0.46
410.784	0.16		410.784	0.22		410.784	0.3		410.784	0.38		410.784	0.46
412.712	0.16		412.712	0.22		412.712	0.3		412.712	0.38		412.712	0.46
414.641	0.16		414.641	0.22		414.641	0.3		414.641	0.38		414.641	0.46
416.569	0.16		416.569	0.22		416.569	0.3		416.569	0.38		416.569	0.46
418.498	0.16		418.498	0.22		418.498	0.3		418.498	0.38		418.498	0.46
420.426	0.16		420.426	0.22		420.426	0.3		420.426	0.38		420.426	0.46
422.355	0.16		422.355	0.22		422.355	0.3		422.355	0.38		422.355	0.46
424.284	0.16		424.284	0.22		424.284	0.3		424.284	0.38		424.284	0.46
426.212	0.16		426.212	0.22		426.212	0.3		426.212	0.38		426.212	0.46
428.141	0.16		428.141	0.22		428.141	0.3		428.141	0.38		428.141	0.46
430.069	0.16		430.069	0.22		430.069	0.3		430.069	0.38		430.069	0.46
431.998	0.16		431.998	0.22		431.998	0.3		431.998	0.38		431.998	0.46
433.926	0.16		433.926	0.22		433.926	0.3		433.926	0.38		433.926	0.46
435.855	0.16		435.855	0.22		435.855	0.3		435.855	0.38		435.855	0.46
437.784	0.16		437.784	0.22		437.784	0.3		437.784	0.38		437.784	0.46
439.712	0.16		439.712	0.22		439.712	0.3		439.712	0.38		439.712	0.46
441.641	0.16		441.641	0.22		441.641	0.3		441.641	0.38		441.641	0.46
443.569	0.16		443.569	0.22		443.569	0.3		443.569	0.38		443.569	0.46
445.498	0.16		445.498	0.22		445.498	0.3		445.498	0.38		445.498	0.46
447.426	0.16		447.426	0.22		447.426	0.3		447.426	0.38		447.426	0.46
449.355	0.16		449.355	0.22		449.355	0.3		449.355	0.38		449.355	0.46
451.284	0.16		451.284	0.22		451.284	0.3		451.284	0.38		451.284	0.46
453.212	0.16		453.212	0.22		453.212	0.3		453.212	0.38		453.212	0.46
455.141	0.16		455.141	0.22		455.141	0.3		455.141	0.38		455.141	0.46
457.069	0.16		457.069	0.22		457.069	0.3		457.069	0.38		457.069	0.46
458.998	0.16		458.998	0.22		458.998	0.3		458.998	0.38		458.998	0.46
460.926	0.16		460.926	0.22		460.926	0.3		460.926	0.38		460.926	0.46
462.855	0.16		462.855	0.22		462.855	0.3		462.855	0.38		462.855	0.46
464.783	0.16		464.783	0.22		464.783	0.3		464.783	0.38		464.783	0.46
466.712	0.16		466.712	0.22		466.712	0.3		466.712	0.38		466.712	0.46
468.641	0.16		468.641	0.22		468.641	0.3		468.641	0.38		468.641	0.46
470.569	0.16		470.569	0.22		470.569	0.3		470.569	0.38		470.569	0.46
472.498	0.16		472.498	0.22		472.498	0.3		472.498	0.38		472.498	0.46
474.426	0.16		474.426	0.22		474.426	0.3		474.426	0.38		474.426	0.46
476.355	0.16		476.355	0.22		476.355	0.3		476.355	0.38		476.355	0.46
478.283	0.16		478.283	0.22		478.283	0.3		478.283	0.38		478.283	0.46
480.212	0.16		480.212	0.22		480.212	0.3		480.212	0.38		480.212	0.46
482.14	0.16		482.14	0.22		482.14	0.3		482.14	0.38		482.14	0.46
484.069	0.16		484.069	0.22		484.069	0.3		484.069	0.38		484.069	0.46
485.998	0.16		485.998	0.22		485.998	0.3		485.998	0.38		485.998	0.46
487.926	0.16		487.926	0.22		487.926	0.3		487.926	0.38		487.926	0.46
489.855	0.16		489.855	0.22		489.855	0.3		489.855	0.38		489.855	0.46
491.783	0.16		491.783	0.22		491.783	0.3		491.783	0.38		491.783	0.46
493.712	0.16		493.712	0.22		493.712	0.3		493.712	0.38		493.712	0.46
495.64	0.16		495.64	0.22		495.64	0.3		495.64	0.38		495.64	0.46
497.569	0.16		497.569	0.22		497.569	0.3		497.569	0.38		497.569	0.46
499.498	0.16		499.498	0.22		499.498	0.3		499.498	0.38		499.498	0.46
501.426	0.16		501.426	0.22		501.426	0.3		501.426	0.38		501.426	0.46
503.355	0.16		503.355	0.22		503.355	0.3		503.355	0.38		503.355	0.46
505.283	0.16		505.283	0.22		505.283	0.3		505.283	0.38		505.283	0.46
507.212	0.16		507.212	0.22		507.212	0.3		507.212	0.38		507.212	0.46
509.14	0.16		509.14	0.22		509.14	0.3		509.14	0.38		509.14	0.46
511.069	0.16		511.069	0.22		511.069	0.3		511.069	0.38		511.069	0.46
512.997	0.16		512.997	0.22		512.997	0.3		512.997	0.38		512.997	0.46
514.926	0.16		514.926	0.22		514.926	0.3		514.926	0.38		514.926	0.46
516.855	0.16		516.855	0.22		516.855	0.3		516.855	0.38		516.855	0.46
518.783	0.16		518.783	0.22		518.783	0.3		518.783	0.38		518.783	0.46
520.712	0.16		520.712	0.22		520.712	0.3		520.712	0.38		520.712	0.46
522.64	0.16		522.64	0.22		522.64	0.3		522.64	0.38		522.64	0.46
524.569	0.16		524.569	0.22		524.569	0.3		524.569	0.38		524.569	0.46
526.497	0.16		526.497	0.22		526.497	0.3		526.497	0.38		526.497	0.46
528.426	0.16		528.426	0.22		528.426	0.3		528.426	0.38		528.426	0.46
530.355	0.16		530.355	0.22		530.355	0.3		530.355	0.38		530.355	0.46
532.283	0.16		532.283	0.22		532.283	0.3		532.283	0.38		532.283	0.46
534.212	0.16		534.212	0.22		534.212	0.3		534.212	0.38		534.212	0.46
536.14	0.16		536.14	0.22		536.14	0.3		536.14	0.38		536.14	0.46
538.069	0.16		538.069	0.22		538.069	0.3		538.069	0.38		538.069	0.46
539.997	0.16		539.997	0.22		539.997	0.3		539.997	0.38		539.997	0.46
541.926	0.16		541.926	0.22		541.926	0.3		541.926	0.38		541.926	0.46
543.855	0.16		543.855	0.22		543.855	0.3		543.855	0.38		543.855	0.46
545.783	0.16		545.783	0.22		545.783	0.3		545.783	0.38		545.783	0.46
547.712	0.16		547.712	0.22		547.712	0.3		547.712	0.38		547.712	0.46
549.64	0.16		549.64	0.22		549.64	0.3		549.64	0.38		549.64	0.46
551.569	0.16		551.569	0.22		551.569	0.3		551.569	0.38		551.569	0.46
553.497	0.16		553.497	0.22		553.497	0.3		553.497	0.38		553.497	0.46
555.426	0.16		555.426	0.22		555.426	0.3		555.426	0.38		555.426	0.46
557.354	0.16		557.354	0.22		557.354	0.3		557.354	0.38		557.354	0.46
559.283	0.16		559.283	0.22		559.283	0.3		559.283	0.38		559.283	0.46
561.212	0.16		561.212	0.22		561.212	0.3		561.212	0.38		561.212	0.46
563.14	0.16		563.14	0.22		563.14	0.3		563.14	0.38		563.14	0.46
565.069	0.16		565.069	0.22		565.069	0.3		565.069	0.38		565.069	0.46
566.997	0.16		566.997	0.22		566.997	0.3		566.997	0.38		566.997	0.46
568.926	0.16		568.926	0.22		568.926	0.3		568.926	0.38		568.926	0.46
570.854	0.16		570.854	0.22		570.854	0.3		570.854	0.38		570.854	0.46
572.783	0.16		572.783	0.22		572.783	0.3		572.783	0.38		572.783	0.46
574.712	0.16		574.712	0.22		574.712	0.3		574.712	0.38		574.712	0.46
576.64	0.16		576.64	0.22		576.64	0.3		576.64	0.38		576.64	0.46
578.569	0.16		578.569	0.22		578.569	0.3		578.569	0.38		578.569	0.46
580.497	0.16		580.497	0.22		580.497	0.3		580.497	0.38		580.497	0.46
582.426	0.16		582.426	0.22		582.426	0.3		582.426	0.38		582.426	0.46
584.354	0.16		584.354	0.22		584.354	0.3		584.354	0.38		584.354	0.46
586.283	0.16		586.283	0.22		586.283	0.3		586.283	0.38		586.283	0.46
588.211	0.16		588.211	0.22		588.211	0.3		588.211	0.38		588.211	0.46
590.14	0.15996		590.14	0.22		590.14	0.3		590.14	0.38		590.14	0.46
592.068	0.1599		592.068	0.22		592.068	0.3		592.068	0.38		592.068	0.46
593.997	0.15984		593.997	0.22		593.997	0.3		593.997	0.38		593.997	0.46
595.926	0.15978		595.926	0.22		595.926	0.3		595.926	0.38		595.926	0.46
597.854	0.15972		597.854	0.22		597.854	0.3		597.854	0.38		597.854	0.46
599.783	0.15967		599.783	0.22		599.783	0.3		599.783	0.38		599.783	0.46
601.711	0.15961		601.711	0.22		601.711	0.3		601.711	0.38		601.711	0.46
603.64	0.15955		603.64	0.22		603.64	0.3		603.64	0.38		603.64	0.46
605.568	0.15949		605.568	0.22		605.568	0.3		605.568	0.38		605.568	0.46
607.497	0.15943		607.497	0.22		607.497	0.3		607.497	0.38		607.497	0.46
609.426	0.15937		609.426	0.22		609.426	0.3		609.426	0.38		609.426	0.46
611.354	0.15931		611.354	0.22		611.354	0.3		611.354	0.38		611.354	0.46
613.283	0.15925		613.283	0.22		613.283	0.3		613.283	0.38		613.283	0.46
615.211	0.15919		615.211	0.22		615.211	0.3		615.211	0.38		615.211	0.46
617.14	0.15913		617.14	0.22		617.14	0.3		617.14	0.38		617.14	0.46
619.068	0.15908		619.068	0.22		619.068	0.3		619.068	0.38		619.068	0.46
620.997	0.15902		620.997	0.22		620.997	0.3		620.997	0.38		620.997	0.46
622.926	0.15896		622.926	0.22		622.926	0.3		622.926	0.38		622.926	0.46
624.854	0.1589		624.854	0.22		624.854	0.3		624.854	0.38		624.854	0.46
626.783	0.15884		626.783	0.22		626.783	0.3		626.783	0.38		626.783	0.46
628.711	0.15878		628.711	0.22		628.711	0.3		628.711	0.38		628.711	0.46
630.64	0.15872		630.64	0.22		630.64	0.3		630.64	0.38		630.64	0.46
632.568	0.15866		632.568	0.22		632.568	0.3		632.568	0.38		632.568	0.46
634.497	0.1586		634.497	0.22		634.497	0.3		634.497	0.38		634.497	0.46
636.426	0.15855		636.426	0.22		636.426	0.3		636.426	0.38		636.426	0.46
638.354	0.15849		638.354	0.22		638.354	0.3		638.354	0.38		638.354	0.46
640.283	0.15843		640.283	0.22		640.283	0.3		640.283	0.38		640.283	0.46
642.211	0.15837		642.211	0.22		642.211	0.3		642.211	0.38		642.211	0.46
644.14	0.15831		644.14	0.22		644.14	0.3		644.14	0.38		644.14	0.46
646.068	0.15825		646.068	0.22		646.068	0.3		646.068	0.38		646.068	0.46
647.997	0.15819		647.997	0.22		647.997	0.3		647.997	0.38		647.997	0.46
649.925	0.15813		649.925	0.22		649.925	0.3		649.925	0.38		649.925	0.46
651.854	0.15807		651.854	0.22		651.854	0.3		651.854	0.38		651.854	0.46
653.783	0.15801		653.783	0.22		653.783	0.3		653.783	0.38		653.783	0.46
655.711	0.15796		655.711	0.22		655.711	0.3		655.711	0.38		655.711	0.46
657.64	0.1579		657.64	0.22		657.64	0.3		657.64	0.38		657.64	0.46
659.568	0.15784		659.568	0.22		659.568	0.3		659.568	0.38		659.568	0.46
661.497	0.15778		661.497	0.22		661.497	0.3		661.497	0.38		661.497	0.46
663.425	0.15772		663.425	0.22		663.425	0.3		663.425	0.38		663.425	0.46
665.354	0.15766		665.354	0.22		665.354	0.3		665.354	0.38		665.354	0.46
667.283	0.1576		667.283	0.22		667.283	0.3		667.283	0.38		667.283	0.46
669.211	0.15754		669.211	0.22		669.211	0.3		669.211	0.38		669.211	0.46
671.14	0.15748		671.14	0.22		671.14	0.3		671.14	0.38		671.14	0.46
673.068	0.15743		673.068	0.22		673.068	0.3		673.068	0.38		673.068	0.46
674.997	0.15737		674.997	0.22		674.997	0.3		674.997	0.38		674.997	0.46
676.925	0.15731		676.925	0.22		676.925	0.3		676.925	0.38		676.925	0.46
678.854	0.15725		678.854	0.22		678.854	0.3		678.854	0.38		678.854	0.46
680.782	0.15719		680.782	0.22		680.782	0.3		680.782	0.38		680.782	0.46
682.711	0.15713		682.711	0.22		682.711	0.3		682.711	0.38		682.711	0.46
684.639	0.15707		684.639	0.22		684.639	0.3		684.639	0.38		684.639	0.46
686.568	0.15701		686.568	0.22		686.568	0.3		686.568	0.38		686.568	0.46
688.497	0.15695		688.497	0.22		688.497	0.3		688.497	0.38		688.497	0.46
690.425	0.1569		690.425	0.22		690.425	0.3		690.425	0.38		690.425	0.46
692.354	0.15684		692.354	0.22		692.354	0.3		692.354	0.38		692.354	0.46
694.282	0.15678		694.282	0.22		694.282	0.3		694.282	0.38		694.282	0.46
696.211	0.15672		696.211	0.22		696.211	0.3		696.211	0.38		696.211	0.46
698.139	0.15666		698.139	0.22		698.139	0.3		698.139	0.38		698.139	0.46
700.068	0.1566		700.068	0.22		700.068	0.3		700.068	0.38		700.068	0.46
701.997	0.15654		701.997	0.22		701.997	0.3		701.997	0.38		701.997	0.46
703.925	0.15648		703.925	0.22		703.925	0.3		703.925	0.38		703.925	0.46
705.854	0.15642		705.854	0.22		705.854	0.3		705.854	0.38		705.854	0.46
707.782	0.15636		707.782	0.22		707.782	0.3		707.782	0.38		707.782	0.46
709.711	0.15631		709.711	0.22		709.711	0.3		709.711	0.38		709.711	0.46
711.639	0.15625		711.639	0.22		711.639	0.3		711.639	0.38		711.639	0.46
713.568	0.15619		713.568	0.22		713.568	0.3		713.568	0.38		713.568	0.46
715.496	0.15613		715.496	0.22		715.496	0.3		715.496	0.38		715.496	0.46
717.425	0.15607		717.425	0.22		717.425	0.3		717.425	0.38		717.425	0.46
719.354	0.15601		719.354	0.22		719.354	0.3		719.354	0.38		719.354	0.46
721.282	0.15595		721.282	0.22		721.282	0.3		721.282	0.38		721.282	0.46
723.211	0.15589		723.211	0.22		723.211	0.3		723.211	0.38		723.211	0.46
725.139	0.15583		725.139	0.22		725.139	0.3		725.139	0.38		725.139	0.46
727.068	0.15578		727.068	0.22		727.068	0.3		727.068	0.38		727.068	0.46
728.996	0.15572		728.996	0.22		728.996	0.3		728.996	0.38		728.996	0.46
730.925	0.15566		730.925	0.22		730.925	0.3		730.925	0.38		730.925	0.46
732.854	0.1556		732.854	0.22		732.854	0.3		732.854	0.38		732.854	0.46
734.782	0.15554		734.782	0.22		734.782	0.3		734.782	0.38		734.782	0.46
736.711	0.15548		736.711	0.22		736.711	0.3		736.711	0.38		736.711	0.46
738.639	0.15542		738.639	0.22		738.639	0.3		738.639	0.38		738.639	0.46
740.568	0.15536		740.568	0.22		740.568	0.3		740.568	0.38		740.568	0.46
742.496	0.1553		742.496	0.22		742.496	0.3		742.496	0.38		742.496	0.46
744.425	0.15525		744.425	0.22		744.425	0.3		744.425	0.38		744.425	0.46
746.354	0.15519		746.354	0.22		746.354	0.3		746.354	0.38		746.354	0.46
748.282	0.15513		748.282	0.22		748.282	0.3		748.282	0.38		748.282	0.46
750.211	0.16082		750.211	0.25523		750.211	0.32494		750.211	0.39175		750.211	0.46965
752.139	0.16167		752.139	0.25598		752.139	0.32757		752.139	0.39319		752.139	0.47045
754.068	0.16203		754.068	0.25556		754.068	0.32666		754.068	0.39383		754.068	0.47048
755.996	0.16099		755.996	0.25591		755.996	0.32426		755.996	0.39424		755.996	0.4699
757.925	0.1595		757.925	0.25696		757.925	0.32295		757.925	0.3946		757.925	0.46969
759.853	0.15907		759.853	0.25713		759.853	0.32254		759.853	0.39458		759.853	0.46967
761.782	0.15983		761.782	0.2564		761.782	0.3237		761.782	0.39426		761.782	0.46905
763.711	0.16079		763.711	0.25574		763.711	0.32598		763.711	0.39361		763.711	0.46824
765.639	0.16129		765.639	0.2556		765.639	0.32675		765.639	0.39264		765.639	0.46812
767.568	0.16142		767.568	0.2558		767.568	0.32654		767.568	0.39203		767.568	0.46841
769.496	0.16114		769.496	0.256		769.496	0.32731		769.496	0.392		769.496	0.46853
771.425	0.16044		771.425	0.25593		771.425	0.32764		771.425	0.39188		771.425	0.46896
773.353	0.15975		773.353	0.25549		773.353	0.32636		773.353	0.39181		773.353	0.47007
775.282	0.15957		775.282	0.25536		775.282	0.32546		775.282	0.39266		775.282	0.47108
777.21	0.15985		777.21	0.25631		777.21	0.32635		777.21	0.39391		777.21	0.47139
779.139	0.16011		779.139	0.25763		779.139	0.3283		779.139	0.39421		779.139	0.4717
781.068	0.15988		781.068	0.25789		781.068	0.33034		781.068	0.39359		781.068	0.4724
782.996	0.1591		782.996	0.25736		782.996	0.33164		782.996	0.39299		782.996	0.47296
784.925	0.15848		784.925	0.25718		784.925	0.33224		784.925	0.39252		784.925	0.47309
786.853	0.15893		786.853	0.25686		786.853	0.33308		786.853	0.39207		786.853	0.47281
788.782	0.16024		788.782	0.25571		788.782	0.3333		788.782	0.39212		788.782	0.47191
790.71	0.16096		790.71	0.25453		790.71	0.33135		790.71	0.39276		790.71	0.47086
792.639	0.16016		792.639	0.25399		792.639	0.32865		792.639	0.39352		792.639	0.47056
794.568	0.15876		794.568	0.25395		794.568	0.3272		794.568	0.39435		794.568	0.47074
796.496	0.15843		796.496	0.25439		796.496	0.32608		796.496	0.39522		796.496	0.47071
798.425	0.15955		798.425	0.25477		798.425	0.32484		798.425	0.39565		798.425	0.47105
800.353	0.16103		800.353	0.25425		800.353	0.32509		800.353	0.39557		800.353	0.4721
802.282	0.16176		802.282	0.25335		802.282	0.32624		802.282	0.39568		802.282	0.47275
804.21	0.1617		804.21	0.25293		804.21	0.32631		804.21	0.39628		804.21	0.47228
806.139	0.16135		806.139	0.25294		806.139	0.32604		806.139	0.39696		806.139	0.47123
808.067	0.16064		808.067	0.25321		808.067	0.32662		808.067	0.39726		808.067	0.47026
809.996	0.15942		809.996	0.25339		809.996	0.32685		809.996	0.39683		809.996	0.46986
811.925	0.15865		811.925	0.25325		811.925	0.32572		811.925	0.39543		811.925	0.4701
813.853	0.15943		813.853	0.25346		813.853	0.324		813.853	0.39332		813.853	0.46997
815.782	0.16092		815.782	0.25407		815.782	0.32299		815.782	0.39126		815.782	0.46878
817.71	0.16152		817.71	0.25378		817.71	0.32425		817.71	0.38991		817.71	0.46761
819.639	0.16136		819.639	0.25254		819.639	0.32771		819.639	0.38937		819.639	0.46763
821.567	0.16158		821.567	0.25175		821.567	0.32918		821.567	0.38892		821.567	0.46818
823.496	0.16203		823.496	0.2518		823.496	0.32454		823.496	0.38816		823.496	0.46826
825.424	0.16173		825.424	0.25235		825.424	0.31724		825.424	0.38795		825.424	0.46816
827.353	0.1609		827.353	0.25299		827.353	0.31502		827.353	0.38892		827.353	0.46855
829.282	0.16103		829.282	0.2525		829.282	0.31943		829.282	0.39004		829.282	0.46928
831.21	0.16266		831.21	0.25075		831.21	0.32508		831.21	0.39016		831.21	0.46974
833.139	0.16395		833.139	0.24991		833.139	0.32864		833.139	0.39011		833.139	0.46986
835.067	0.16305		835.067	0.2509		835.067	0.331		835.067	0.39106		835.067	0.46993
836.996	0.16137		836.996	0.252		836.996	0.33095		836.996	0.39213		836.996	0.46993
838.924	0.16164		838.924	0.25209		838.924	0.32696		838.924	0.39242		838.924	0.46944
840.853	0.16297		840.853	0.25149		840.853	0.32335		840.853	0.39287		840.853	0.46865
842.782	0.16265		842.782	0.25066		842.782	0.32467		842.782	0.39346		842.782	0.46843
844.71	0.1613		844.71	0.24999		844.71	0.32705		844.71	0.39271		844.71	0.46902
846.639	0.16134		846.639	0.24931		846.639	0.3259		846.639	0.39099		846.639	0.4698
848.567	0.16267		848.567	0.24884		848.567	0.32478		848.567	0.39022		848.567	0.4703
850.496	0.16319		850.496	0.2496		850.496	0.32734		850.496	0.39051		850.496	0.47068
852.424	0.162		852.424	0.25143		852.424	0.32981		852.424	0.39082		852.424	0.47118
854.353	0.16054		854.353	0.25292		854.353	0.32833		854.353	0.39082		854.353	0.47168
856.282	0.16054		856.282	0.25354		856.282	0.32523		856.282	0.39045		856.282	0.47179
858.21	0.16152		858.21	0.25361		858.21	0.32408		858.21	0.3898		858.21	0.47129
860.139	0.16171		860.139	0.25343		860.139	0.32483		860.139	0.38949		860.139	0.47049
862.067	0.16076		862.067	0.25352		862.067	0.32552		862.067	0.38971		862.067	0.46984
863.996	0.15977		863.996	0.25384		863.996	0.32533		863.996	0.38996		863.996	0.46929
865.924	0.15933		865.924	0.25372		865.924	0.32505		865.924	0.39003		865.924	0.46874
867.853	0.15918		867.853	0.25314		867.853	0.32601		867.853	0.39019		867.853	0.46849
869.781	0.15896		869.781	0.25254		869.781	0.32798		869.781	0.39051		869.781	0.46883
871.71	0.15843		871.71	0.25188		871.71	0.32902		871.71	0.39083		871.71	0.46953
873.639	0.15766		873.639	0.25127		873.639	0.32832		873.639	0.39103		873.639	0.47003
875.567	0.15721		875.567	0.25102		875.567	0.32732		875.567	0.39104		875.567	0.47012
877.496	0.15761		877.496	0.25082		877.496	0.32704		877.496	0.39102		877.496	0.47024
879.424	0.15852		879.424	0.25058		879.424	0.32702		879.424	0.39128		879.424	0.47062
881.353	0.15912		881.353	0.25066		881.353	0.3272		881.353	0.39177		881.353	0.47072
883.281	0.15906		883.281	0.25092		883.281	0.32808		883.281	0.39209		883.281	0.47013
885.21	0.15866		885.21	0.25097		885.21	0.32911		885.21	0.39195		885.21	0.46957
887.139	0.15828		887.139	0.2509		887.139	0.32942		887.139	0.39145		887.139	0.46965
889.067	0.15794		889.067	0.25062		889.067	0.32943		889.067	0.39089		889.067	0.46995
890.996	0.15782		890.996	0.25007		890.996	0.32979		890.996	0.39057		890.996	0.47013
892.924	0.15819		892.924	0.25003		892.924	0.32982		892.924	0.39043		892.924	0.47044
894.853	0.15887		894.853	0.25074		894.853	0.3288		894.853	0.39033		894.853	0.47071
896.781	0.15913		896.781	0.2512		896.781	0.32774		896.781	0.39041		896.781	0.47069
898.71	0.15871		898.71	0.25102		898.71	0.32751		898.71	0.39066		898.71	0.47075
900.638	0.15823		900.638	0.25094		900.638	0.32712		900.638	0.39089		900.638	0.47099
902.567	0.15822		902.567	0.25117		902.567	0.32576		902.567	0.39116		902.567	0.47097
904.495	0.1585		904.495	0.25143		904.495	0.32432		904.495	0.3915		904.495	0.47082
906.424	0.15866		906.424	0.25161		906.424	0.32363		906.424	0.39162		906.424	0.47084
908.353	0.15865		908.353	0.25162		908.353	0.32382		908.353	0.39147		908.353	0.47076
910.281	0.15859		910.281	0.25146		910.281	0.32501		910.281	0.39136		910.281	0.47056
912.21	0.15854		912.21	0.25136		912.21	0.32636		912.21	0.39139		912.21	0.47068
914.138	0.1586		914.138	0.25142		914.138	0.32662		914.138	0.39134		914.138	0.47091
916.067	0.15885		916.067	0.25159		916.067	0.32646		916.067	0.39118		916.067	0.47079
917.995	0.15911		917.995	0.25187		917.995	0.3272		917.995	0.39093		917.995	0.47046
919.924	0.15912		919.924	0.25214		919.924	0.32815		919.924	0.39064		919.924	0.47013
921.853	0.15897		921.853	0.25226		921.853	0.32848		921.853	0.39051		921.853	0.46981
923.781	0.15903		923.781	0.25222		923.781	0.32879		923.781	0.39049		923.781	0.46976
925.71	0.15926		925.71	0.25201		925.71	0.32891		925.71	0.39024		925.71	0.47004
927.638	0.15919		927.638	0.25176		927.638	0.32834		927.638	0.38986		927.638	0.47024
929.567	0.15869		929.567	0.25166		929.567	0.32803		929.567	0.38972		929.567	0.47027
931.495	0.15835		931.495	0.25153		931.495	0.32849		931.495	0.38975		931.495	0.47032
933.424	0.15864		933.424	0.25124		933.424	0.32871		933.424	0.38977		933.424	0.47027
935.352	0.15912		935.352	0.25107		935.352	0.32852		935.352	0.38992		935.352	0.47006
937.281	0.15919		937.281	0.25113		937.281	0.32833		937.281	0.3902		937.281	0.47007
939.21	0.15899		939.21	0.25118		939.21	0.32772		939.21	0.39031		939.21	0.47039
941.138	0.15903		941.138	0.25134		941.138	0.32712		941.138	0.39015		941.138	0.47062
943.067	0.15943		943.067	0.2516		943.067	0.32753		943.067	0.38984		943.067	0.47069
944.995	0.15989		944.995	0.25147		944.995	0.32812		944.995	0.38959		944.995	0.47077
946.924	0.1602		946.924	0.25072		946.924	0.32797		946.924	0.38976		946.924	0.47076
948.852	0.1603		948.852	0.24975		948.852	0.32812		948.852	0.39034		948.852	0.47049
950.781	0.16032		950.781	0.24896		950.781	0.32876		950.781	0.39064		950.781	0.47023
952.71	0.16045		952.71	0.24841		952.71	0.32843		952.71	0.39031		952.71	0.47033
954.638	0.16073		954.638	0.24785		954.638	0.32742		954.638	0.38997		954.638	0.47065
956.567	0.16102		956.567	0.24714		956.567	0.32726		956.567	0.39009		956.567	0.47087
958.495	0.1612		958.495	0.24652		958.495	0.32762		958.495	0.39029		958.495	0.47095
960.424	0.16133		960.424	0.24621		960.424	0.32726		960.424	0.39023		960.424	0.47088
962.352	0.16142		962.352	0.24603		962.352	0.32646		962.352	0.39011		962.352	0.4706
964.281	0.16138		964.281	0.2458		964.281	0.32626		964.281	0.3901		964.281	0.47031
966.21	0.16129		966.21	0.24547		966.21	0.32699		966.21	0.39005		966.21	0.47023
968.138	0.16146		968.138	0.24495		968.138	0.32844		968.138	0.39006		968.138	0.47028
970.067	0.1621		970.067	0.24427		970.067	0.33016		970.067	0.39024		970.067	0.47032
971.995	0.16296		971.995	0.2437		971.995	0.33132		971.995	0.39045		971.995	0.47037
973.924	0.16368		973.924	0.24336		973.924	0.33137		973.924	0.39052		973.924	0.47041
975.852	0.16405		975.852	0.24317		975.852	0.33079		975.852	0.39057		975.852	0.47052
977.781	0.16404		977.781	0.24299		977.781	0.33086		977.781	0.39082		977.781	0.47092
979.71	0.16383		979.71	0.24257		979.71	0.33209		979.71	0.39134		979.71	0.47156
981.638	0.1639		981.638	0.24192		981.638	0.33347		981.638	0.39195		981.638	0.47211
983.567	0.16445		983.567	0.24142		983.567	0.33359		983.567	0.39239		983.567	0.47239
985.495	0.16517		985.495	0.24123		985.495	0.33233		985.495	0.39257		985.495	0.47232
987.424	0.16572		987.424	0.24119		987.424	0.33115		987.424	0.39256		987.424	0.47203
989.352	0.16614		989.352	0.24111		989.352	0.33162		989.352	0.39252		989.352	0.47188
991.281	0.16661		991.281	0.24087		991.281	0.33378		991.281	0.39264		991.281	0.47197
993.209	0.16709		993.209	0.24045		993.209	0.33614		993.209	0.39289		993.209	0.47209
995.138	0.16746		995.138	0.2401		995.138	0.33769		995.138	0.39305		995.138	0.47225
997.067	0.16771		997.067	0.24009		997.067	0.33889		997.067	0.39298		997.067	0.47261
998.995	0.16803		998.995	0.24035		998.995	0.34011		998.995	0.39298		998.995	0.47308
1000.92	0.16854		1000.92	0.24074		1000.92	0.34094		1000.92	0.39341		1000.92	0.47356
1002.85	0.16919		1002.85	0.24124		1002.85	0.34147		1002.85	0.39434		1002.85	0.47398
1004.78	0.16997		1004.78	0.24184		1004.78	0.34247		1004.78	0.39553		1004.78	0.47414
1006.71	0.17093		1006.71	0.24254		1006.71	0.34375		1006.71	0.39668		1006.71	0.47398
1008.64	0.17185		1008.64	0.24334		1008.64	0.34439		1008.64	0.39753		1008.64	0.47381
1010.57	0.1727		1010.57	0.24412		1010.57	0.34468		1010.57	0.39803		1010.57	0.47384
1012.5	0.17378		1012.5	0.24478		1012.5	0.34579		1012.5	0.39821		1012.5	0.47409
1014.42	0.17513		1014.42	0.2453		1014.42	0.34741		1014.42	0.39805		1014.42	0.47454
1016.35	0.17644		1016.35	0.24576		1016.35	0.34821		1016.35	0.39759		1016.35	0.47496
1018.28	0.17773		1018.28	0.24638		1018.28	0.34818		1018.28	0.39706		1018.28	0.47515
1020.21	0.17896		1020.21	0.2472		1020.21	0.34834		1020.21	0.3966		1020.21	0.47532
1022.14	0.17992		1022.14	0.2479		1022.14	0.3488		1022.14	0.39616		1022.14	0.47558
1024.07	0.18084		1024.07	0.24838		1024.07	0.34908		1024.07	0.39571		1024.07	0.47589
1025.99	0.18195		1025.99	0.24903		1025.99	0.3492		1025.99	0.39543		1025.99	0.47627
1027.92	0.18283		1027.92	0.25006		1027.92	0.34966		1027.92	0.39562		1027.92	0.47667
1029.85	0.18322		1029.85	0.25128		1029.85	0.35107		1029.85	0.39629		1029.85	0.47692
1031.78	0.18342		1031.78	0.25243		1031.78	0.35363		1031.78	0.39682		1031.78	0.47712
1033.71	0.18338		1033.71	0.25329		1033.71	0.35638		1033.71	0.39669		1033.71	0.47752
1035.64	0.18301		1035.64	0.25383		1035.64	0.35802		1035.64	0.39621		1035.64	0.47809
1037.57	0.1826		1037.57	0.25423		1037.57	0.35812		1037.57	0.39604		1037.57	0.47864
1039.49	0.18239		1039.49	0.25467		1039.49	0.35714		1039.49	0.39617		1039.49	0.47899
1041.42	0.18242		1041.42	0.25525		1041.42	0.35618		1041.42	0.39616		1041.42	0.47901
1043.35	0.18262		1043.35	0.25594		1043.35	0.35633		1043.35	0.39593		1043.35	0.47877
1045.28	0.1826		1045.28	0.25637		1045.28	0.35728		1045.28	0.39592		1045.28	0.47842
1047.21	0.18209		1047.21	0.25645		1047.21	0.35764		1047.21	0.39637		1047.21	0.47817
1049.14	0.18145		1049.14	0.25642		1049.14	0.35701		1049.14	0.39695		1049.14	0.47829
1051.07	0.18085		1051.07	0.25623		1051.07	0.3564		1051.07	0.39722		1051.07	0.47858
1052.99	0.18007		1052.99	0.25581		1052.99	0.35653		1052.99	0.39729		1052.99	0.47847
1054.92	0.17928		1054.92	0.25554		1054.92	0.35666		1054.92	0.39749		1054.92	0.47797
1056.85	0.17877		1056.85	0.2554		1056.85	0.35576		1056.85	0.39764		1056.85	0.47757
1058.78	0.17849		1058.78	0.25502		1058.78	0.35432		1058.78	0.3975		1058.78	0.47745
1060.71	0.17831		1060.71	0.2546		1060.71	0.35349		1060.71	0.3974		1060.71	0.47742
1062.64	0.17808		1062.64	0.25425		1062.64	0.3531		1062.64	0.39771		1062.64	0.47743
1064.57	0.17777		1064.57	0.2536		1064.57	0.35255		1064.57	0.39816		1064.57	0.47762
1066.49	0.17775		1066.49	0.25279		1066.49	0.35232		1066.49	0.39838		1066.49	0.47803
1068.42	0.17819		1068.42	0.25239		1068.42	0.35262		1068.42	0.39842		1068.42	0.47829
1070.35	0.17878		1070.35	0.25218		1070.35	0.35278		1070.35	0.39849		1070.35	0.47784
1072.28	0.17951		1072.28	0.25168		1072.28	0.35292		1072.28	0.39862		1072.28	0.47686
1074.21	0.1806		1074.21	0.25103		1074.21	0.35345		1074.21	0.3988		1074.21	0.47614
1076.14	0.18157		1076.14	0.25053		1076.14	0.35364		1076.14	0.3991		1076.14	0.47597
1078.07	0.18186		1078.07	0.25019		1078.07	0.35339		1078.07	0.39946		1078.07	0.47597
1079.99	0.18181		1079.99	0.25004		1079.99	0.35386		1079.99	0.39963		1079.99	0.47609
1081.92	0.18189		1081.92	0.25015		1081.92	0.35473		1081.92	0.39961		1081.92	0.47639
1083.85	0.18208		1083.85	0.25055		1083.85	0.35423		1083.85	0.39966		1083.85	0.47656
1085.78	0.18226		1085.78	0.2511		1085.78	0.35249		1085.78	0.39965		1085.78	0.47646
1087.71	0.18232		1087.71	0.25137		1087.71	0.35196		1087.71	0.39932		1087.71	0.4765
1089.64	0.18215		1089.64	0.25135		1089.64	0.35405		1089.64	0.39905		1089.64	0.47695
1091.57	0.18193		1091.57	0.25158		1091.57	0.35728		1091.57	0.3994		1091.57	0.47746
1093.49	0.18191		1093.49	0.25217		1093.49	0.35923		1093.49	0.40011		1093.49	0.47746
1095.42	0.18201		1095.42	0.25271		1095.42	0.3595		1095.42	0.40084		1095.42	0.47718
1097.35	0.18208		1097.35	0.25321		1097.35	0.3597		1097.35	0.40187		1097.35	0.47728
1099.28	0.18216		1099.28	0.25379		1099.28	0.36056		1099.28	0.40311		1099.28	0.47761
1101.21	0.18247		1101.21	0.25423		1101.21	0.36119		1101.21	0.40369		1101.21	0.47767
1103.14	0.18308		1103.14	0.25456		1103.14	0.36113		1103.14	0.40328		1103.14	0.4778
1105.07	0.1838		1105.07	0.25498		1105.07	0.3612		1105.07	0.40262		1105.07	0.47844
1106.99	0.18434		1106.99	0.25545		1106.99	0.36221		1106.99	0.40234		1106.99	0.47914
1108.92	0.18474		1108.92	0.25584		1108.92	0.36354		1108.92	0.40242		1108.92	0.47968
1110.85	0.18515		1110.85	0.25611		1110.85	0.36396		1110.85	0.40281		1110.85	0.48049
1112.78	0.18564		1112.78	0.25621		1112.78	0.36384		1112.78	0.4036		1112.78	0.4814
1114.71	0.18633		1114.71	0.25631		1114.71	0.36471		1114.71	0.40457		1114.71	0.48185
1116.64	0.18719		1116.64	0.25653		1116.64	0.36631		1116.64	0.40545		1116.64	0.48196
1118.57	0.18816		1118.57	0.25658		1118.57	0.36708		1118.57	0.40639		1118.57	0.48205
1120.49	0.18922		1120.49	0.25641		1120.49	0.36662		1120.49	0.4078		1120.49	0.48217
1122.42	0.19002		1122.42	0.25614		1122.42	0.36516		1122.42	0.40972		1122.42	0.48238
1124.35	0.19006		1124.35	0.25561		1124.35	0.36299		1124.35	0.41177		1124.35	0.4828
1126.28	0.18934		1126.28	0.25478		1126.28	0.36144		1126.28	0.41343		1126.28	0.48335
1128.21	0.18818		1128.21	0.25397		1128.21	0.36128		1128.21	0.41432		1128.21	0.48393
1130.14	0.1867		1130.14	0.25319		1130.14	0.36133		1130.14	0.41446		1130.14	0.48451
1132.07	0.18494		1132.07	0.25209		1132.07	0.36077		1132.07	0.41455		1132.07	0.48501
1133.99	0.18297		1133.99	0.25063		1133.99	0.36009		1133.99	0.41526		1133.99	0.48545
1135.92	0.18098		1135.92	0.2491		1135.92	0.3593		1135.92	0.41668		1135.92	0.48588
1137.85	0.17945		1137.85	0.24759		1137.85	0.35806		1137.85	0.41848		1137.85	0.48635
1139.78	0.17866		1139.78	0.24606		1139.78	0.35656		1139.78	0.42026		1139.78	0.4869
1141.71	0.17831		1141.71	0.24458		1141.71	0.35491		1141.71	0.42177		1141.71	0.48742
1143.64	0.17806		1143.64	0.2432		1143.64	0.35344		1143.64	0.42302		1143.64	0.48781
1145.57	0.17799		1145.57	0.24182		1145.57	0.35299		1145.57	0.42385		1145.57	0.48821
1147.49	0.17819		1147.49	0.2405		1147.49	0.35334		1147.49	0.42382		1147.49	0.48878
1149.42	0.17856		1149.42	0.23946		1149.42	0.35316		1149.42	0.42266		1149.42	0.48924
1151.35	0.17884		1151.35	0.23861		1151.35	0.35192		1151.35	0.42054		1151.35	0.48907
1153.28	0.17877		1153.28	0.23771		1153.28	0.35005		1153.28	0.4179		1153.28	0.48797
1155.21	0.17839		1155.21	0.23677		1155.21	0.34833		1155.21	0.41541		1155.21	0.48617
1157.14	0.17798		1157.14	0.23598		1157.14	0.3476		1157.14	0.41347		1157.14	0.48417
1159.07	0.17749		1159.07	0.23534		1159.07	0.34755		1159.07	0.41195		1159.07	0.48224
1160.99	0.17682		1160.99	0.23473		1160.99	0.34684		1160.99	0.41087		1160.99	0.48065
1162.92	0.17615		1162.92	0.2342		1162.92	0.34543		1162.92	0.41023		1162.92	0.47983
1164.85	0.17569		1164.85	0.23374		1164.85	0.34437		1164.85	0.40964		1164.85	0.47991
1166.78	0.17541		1166.78	0.23319		1166.78	0.3435		1166.78	0.40906		1166.78	0.48034
1168.71	0.17535		1168.71	0.23268		1168.71	0.34236		1168.71	0.4089		1168.71	0.48057
1170.64	0.17541		1170.64	0.23248		1170.64	0.34183		1170.64	0.40908		1170.64	0.48055
1172.57	0.1752		1172.57	0.23247		1172.57	0.34229		1172.57	0.40937		1172.57	0.48047
1174.49	0.1748		1174.49	0.23222		1174.49	0.34251		1174.49	0.40988		1174.49	0.48052
1176.42	0.17465		1176.42	0.23175		1176.42	0.34171		1176.42	0.41051		1176.42	0.48079
1178.35	0.17481		1178.35	0.23145		1178.35	0.34061		1178.35	0.41098		1178.35	0.48107
1180.28	0.17503		1180.28	0.23145		1180.28	0.34023		1180.28	0.4116		1180.28	0.48124
1182.21	0.17525		1182.21	0.23153		1182.21	0.34058		1182.21	0.41267		1182.21	0.48155
1184.14	0.17543		1184.14	0.23146		1184.14	0.34086		1184.14	0.41387		1184.14	0.4821
1186.07	0.1754		1186.07	0.23121		1186.07	0.34055		1186.07	0.41517		1186.07	0.48264
1187.99	0.17526		1187.99	0.2309		1187.99	0.34005		1187.99	0.41681		1187.99	0.48323
1189.92	0.17524		1189.92	0.23073		1189.92	0.33994		1189.92	0.4188		1189.92	0.4841
1191.85	0.17537		1191.85	0.23065		1191.85	0.34002		1191.85	0.42116		1191.85	0.48521
1193.78	0.17559		1193.78	0.2304		1193.78	0.33962		1193.78	0.42396		1193.78	0.48638
1195.71	0.17592		1195.71	0.23001		1195.71	0.33852		1195.71	0.42674		1195.71	0.48759
1197.64	0.17637		1197.64	0.22984		1197.64	0.3375		1197.64	0.42907		1197.64	0.48879
1199.57	0.17692		1199.57	0.22999		1199.57	0.33746		1199.57	0.43101		1199.57	0.48995
1201.49	0.1776		1201.49	0.23024		1201.49	0.33796		1201.49	0.43236		1201.49	0.49096
1203.42	0.17837		1203.42	0.23046		1203.42	0.33815		1203.42	0.43289		1203.42	0.49169
1205.35	0.17914		1205.35	0.23074		1205.35	0.3384		1205.35	0.43259		1205.35	0.49214
1207.28	0.17975		1207.28	0.23097		1207.28	0.33905		1207.28	0.43145		1207.28	0.49238
1209.21	0.18026		1209.21	0.23098		1209.21	0.33911		1209.21	0.42967		1209.21	0.49248
1211.14	0.1808		1211.14	0.23093		1211.14	0.33842		1211.14	0.42779		1211.14	0.49256
1213.07	0.18133		1213.07	0.23119		1213.07	0.33837		1213.07	0.42593		1213.07	0.49271
1214.99	0.18166		1214.99	0.23167		1214.99	0.33918		1214.99	0.42403		1214.99	0.49279
1216.92	0.18184		1216.92	0.23194		1216.92	0.33938		1216.92	0.42227		1216.92	0.49258
1218.85	0.18191		1218.85	0.23176		1218.85	0.33857		1218.85	0.42068		1218.85	0.49204
1220.78	0.18185		1220.78	0.23147		1220.78	0.33789		1220.78	0.41918		1220.78	0.49142
1222.71	0.1818		1222.71	0.23149		1222.71	0.33803		1222.71	0.4181		1222.71	0.49105
1224.64	0.18194		1224.64	0.23185		1224.64	0.33856		1224.64	0.4176		1224.64	0.49104
1226.57	0.18202		1226.57	0.23229		1226.57	0.33869		1226.57	0.41759		1226.57	0.49135
1228.49	0.1818		1228.49	0.23268		1228.49	0.33823		1228.49	0.41825		1228.49	0.49191
1230.42	0.18138		1230.42	0.23312		1230.42	0.33784		1230.42	0.41961		1230.42	0.49266
1232.35	0.1811		1232.35	0.23354		1232.35	0.33818		1232.35	0.42099		1232.35	0.49355
1234.28	0.18101		1234.28	0.23382		1234.28	0.33896		1234.28	0.42189		1234.28	0.4945
1236.21	0.18091		1236.21	0.23403		1236.21	0.33952		1236.21	0.42231		1236.21	0.49544
1238.14	0.18066		1238.14	0.23424		1238.14	0.33963		1238.14	0.42221		1238.14	0.49624
1240.07	0.18033		1240.07	0.23447		1240.07	0.33934		1240.07	0.42164		1240.07	0.49689
1241.99	0.17997		1241.99	0.23475		1241.99	0.33888		1241.99	0.4207		1241.99	0.49736
1243.92	0.17958		1243.92	0.23503		1243.92	0.33867		1243.92	0.4193		1243.92	0.49756
1245.85	0.17926		1245.85	0.23529		1245.85	0.33879		1245.85	0.41748		1245.85	0.49753
1247.78	0.17907		1247.78	0.2356		1247.78	0.33879		1247.78	0.41549		1247.78	0.49736
1249.71	0.17891		1249.71	0.23603		1249.71	0.3385		1249.71	0.41345		1249.71	0.49701
1251.64	0.17876		1251.64	0.23649		1251.64	0.33851		1251.64	0.41141		1251.64	0.49658
1253.57	0.17868		1253.57	0.23687		1253.57	0.33929		1253.57	0.40947		1253.57	0.49627
1255.49	0.17872		1255.49	0.23719		1255.49	0.3402		1255.49	0.40754		1255.49	0.49596
1257.42	0.17881		1257.42	0.23753		1257.42	0.34041		1257.42	0.40559		1257.42	0.49545
1259.35	0.1789		1259.35	0.23797		1259.35	0.34035		1259.35	0.40391		1259.35	0.49481
1261.28	0.17898		1261.28	0.23853		1261.28	0.34099		1261.28	0.40261		1261.28	0.49418
1263.21	0.17902		1263.21	0.23922		1263.21	0.34229		1263.21	0.40131		1263.21	0.49342
1265.14	0.17897		1265.14	0.24008		1265.14	0.34348		1265.14	0.3999		1265.14	0.49239
1267.07	0.17867		1267.07	0.24098		1267.07	0.34415		1267.07	0.39879		1267.07	0.49124
1268.99	0.17814		1268.99	0.24175		1268.99	0.34432		1268.99	0.39814		1268.99	0.49033
1270.92	0.17753		1270.92	0.24241		1270.92	0.34419		1270.92	0.39773		1270.92	0.48996
1272.85	0.17682		1272.85	0.24296		1272.85	0.34397		1272.85	0.39733		1272.85	0.48996
1274.78	0.17601		1274.78	0.24335		1274.78	0.34392		1274.78	0.39691		1274.78	0.48989
1276.71	0.17524		1276.71	0.24372		1276.71	0.34427		1276.71	0.39657		1276.71	0.48961
1278.64	0.17469		1278.64	0.24416		1278.64	0.34482		1278.64	0.39643		1278.64	0.48924
1280.57	0.17424		1280.57	0.24456		1280.57	0.3449		1280.57	0.39631		1280.57	0.48877
1282.49	0.1737		1282.49	0.24485		1282.49	0.34442		1282.49	0.39595		1282.49	0.48801
1284.42	0.17295		1284.42	0.24513		1284.42	0.34415		1284.42	0.39553		1284.42	0.48691
1286.35	0.17204		1286.35	0.24544		1286.35	0.34443		1286.35	0.39537		1286.35	0.48558
1288.28	0.17128		1288.28	0.24592		1288.28	0.3448		1288.28	0.39546		1288.28	0.48414
1290.21	0.17095		1290.21	0.24657		1290.21	0.34495		1290.21	0.39561		1290.21	0.48274
1292.14	0.17092		1292.14	0.2471		1292.14	0.34503		1292.14	0.39576		1292.14	0.48153
1294.07	0.17083		1294.07	0.24739		1294.07	0.34512		1294.07	0.39594		1294.07	0.48047
1295.99	0.17061		1295.99	0.2476		1295.99	0.34518		1295.99	0.39603		1295.99	0.47945
1297.92	0.17049		1297.92	0.24771		1297.92	0.34524		1297.92	0.39578		1297.92	0.47842
1299.85	0.17052		1299.85	0.24762		1299.85	0.34539		1299.85	0.39523		1299.85	0.47736
1301.78	0.17053		1301.78	0.2474		1301.78	0.34561		1301.78	0.39478		1301.78	0.47631
1303.71	0.17037		1303.71	0.24715		1303.71	0.34563		1303.71	0.3947		1303.71	0.47556
1305.64	0.17013		1305.64	0.24693		1305.64	0.34541		1305.64	0.39485		1305.64	0.47521
1307.57	0.17008		1307.57	0.24678		1307.57	0.34536		1307.57	0.39507		1307.57	0.47503
1309.49	0.17031		1309.49	0.24647		1309.49	0.34561		1309.49	0.39529		1309.49	0.47481
1311.42	0.1706		1311.42	0.24579		1311.42	0.34562		1311.42	0.3954		1311.42	0.47448
1313.35	0.17083		1313.35	0.24492		1313.35	0.34503		1313.35	0.39537		1313.35	0.47406
1315.28	0.17115		1315.28	0.24423		1315.28	0.34413		1315.28	0.3953		1315.28	0.4738
1317.21	0.17158		1317.21	0.24374		1317.21	0.34326		1317.21	0.39517		1317.21	0.4738
1319.14	0.17186		1319.14	0.24326		1319.14	0.34263		1319.14	0.395		1319.14	0.47377
1321.07	0.17199		1321.07	0.24277		1321.07	0.34262		1321.07	0.39489		1321.07	0.47353
1322.99	0.17219		1322.99	0.2424		1322.99	0.3433		1322.99	0.39483		1322.99	0.47331
1324.92	0.1725		1324.92	0.2422		1324.92	0.34392		1324.92	0.3947		1324.92	0.47328
1326.85	0.17281		1326.85	0.24212		1326.85	0.34376		1326.85	0.39449		1326.85	0.47335
1328.78	0.17307		1328.78	0.24214		1328.78	0.34323		1328.78	0.39433		1328.78	0.47339
1330.71	0.17327		1330.71	0.2422		1330.71	0.34328		1330.71	0.39434		1330.71	0.47337
1332.64	0.17334		1332.64	0.24218		1332.64	0.34369		1332.64	0.39457		1332.64	0.47336
1334.57	0.17332		1334.57	0.24215		1334.57	0.34373		1334.57	0.39488		1334.57	0.47338
1336.49	0.17331		1336.49	0.24222		1336.49	0.34382		1336.49	0.39508		1336.49	0.47336
1338.42	0.17327		1338.42	0.24233		1338.42	0.34462		1338.42	0.39519		1338.42	0.47334
1340.35	0.17316		1340.35	0.24241		1340.35	0.34532		1340.35	0.39533		1340.35	0.4734
1342.28	0.17301		1342.28	0.24266		1342.28	0.34518		1342.28	0.39565		1342.28	0.47345
1344.21	0.17276		1344.21	0.24306		1344.21	0.34485		1344.21	0.39632		1344.21	0.47339
1346.14	0.17241		1346.14	0.24327		1346.14	0.34454		1346.14	0.39731		1346.14	0.47342
1348.07	0.17209		1348.07	0.24325		1348.07	0.34399		1348.07	0.39831		1348.07	0.47358
1349.99	0.17187		1349.99	0.24327		1349.99	0.34375		1349.99	0.39907		1349.99	0.47365
1351.92	0.17165		1351.92	0.24336		1351.92	0.34441		1351.92	0.39958		1351.92	0.47357
1353.85	0.17139		1353.85	0.24341		1353.85	0.3453		1353.85	0.40001		1353.85	0.47348
1355.78	0.17125		1355.78	0.24337		1355.78	0.34544		1355.78	0.40037		1355.78	0.47339
1357.71	0.17128		1357.71	0.24313		1357.71	0.34471		1357.71	0.40054		1357.71	0.47323
1359.64	0.17141		1359.64	0.24269		1359.64	0.34352		1359.64	0.4004		1359.64	0.47305
1361.57	0.1716		1361.57	0.24219		1361.57	0.34242		1361.57	0.3998		1361.57	0.47287
1363.49	0.17174		1363.49	0.24169		1363.49	0.34213		1363.49	0.39887		1363.49	0.47268
1365.42	0.17164		1365.42	0.24108		1365.42	0.34234		1365.42	0.39819		1365.42	0.47251
1367.35	0.17127		1367.35	0.24041		1367.35	0.34199		1367.35	0.3979		1367.35	0.47235
1369.28	0.1709		1369.28	0.23982		1369.28	0.34083		1369.28	0.39764		1369.28	0.47224
1371.21	0.17072		1371.21	0.23937		1371.21	0.33971		1371.21	0.39723		1371.21	0.47208
1373.14	0.17055		1373.14	0.23899		1373.14	0.33911		1373.14	0.3968		1373.14	0.47172
1375.07	0.17022		1375.07	0.23854		1375.07	0.33829		1375.07	0.39662		1375.07	0.47126
1376.99	0.16987		1376.99	0.23811		1376.99	0.33681		1376.99	0.39656		1376.99	0.47092
1378.92	0.16956		1378.92	0.23781		1378.92	0.33546		1378.92	0.39637		1378.92	0.47051
1380.85	0.16917		1380.85	0.23761		1380.85	0.3346		1380.85	0.39613		1380.85	0.46995
1382.78	0.16876		1382.78	0.23734		1382.78	0.33369		1382.78	0.39601		1382.78	0.46957
1384.71	0.16843		1384.71	0.23691		1384.71	0.33264		1384.71	0.39593		1384.71	0.46954
1386.64	0.16822		1386.64	0.23646		1386.64	0.33242		1386.64	0.39583		1386.64	0.46977
1388.57	0.16817		1388.57	0.23622		1388.57	0.33322		1388.57	0.39587		1388.57	0.47008
1390.49	0.16808		1390.49	0.23597		1390.49	0.33372		1390.49	0.39597		1390.49	0.47031
1392.42	0.16779		1392.42	0.23553		1392.42	0.33383		1392.42	0.39588		1392.42	0.47044
1394.35	0.16751		1394.35	0.23505		1394.35	0.33413		1394.35	0.39568		1394.35	0.47053
1396.28	0.16749		1396.28	0.23471		1396.28	0.33429		1396.28	0.39556		1396.28	0.47054
1398.21	0.1677		1398.21	0.23436		1398.21	0.3341		1398.21	0.39533		1398.21	0.4705
1400.14	0.16819		1400.14	0.23387		1400.14	0.33403		1400.14	0.39487		1400.14	0.47063
1402.07	0.1689		1402.07	0.2333		1402.07	0.33412		1402.07	0.39444		1402.07	0.47082
1403.99	0.16955		1403.99	0.23271		1403.99	0.3345		1403.99	0.39416		1403.99	0.47076
1405.92	0.16994		1405.92	0.23241		1405.92	0.33521		1405.92	0.39382		1405.92	0.4705
1407.85	0.17024		1407.85	0.23238		1407.85	0.33536		1407.85	0.39332		1407.85	0.47039
1409.78	0.17083		1409.78	0.23222		1409.78	0.33513		1409.78	0.39274		1409.78	0.47054
1411.71	0.17181		1411.71	0.23204		1411.71	0.33582		1411.71	0.3924		1411.71	0.47088
1413.64	0.173		1413.64	0.2322		1413.64	0.33716		1413.64	0.39261		1413.64	0.47121
1415.56	0.17436		1415.56	0.23268		1415.56	0.33787		1415.56	0.39321		1415.56	0.47135
1417.49	0.17585		1417.49	0.23352		1417.49	0.33809		1417.49	0.3939		1417.49	0.4714
1419.42	0.1769		1419.42	0.23484		1419.42	0.33884		1419.42	0.3944		1419.42	0.47168
1421.35	0.17745		1421.35	0.23628		1421.35	0.34028		1421.35	0.39473		1421.35	0.47221
1423.28	0.17779		1423.28	0.23789		1423.28	0.34218		1423.28	0.39505		1423.28	0.47279
1425.21	0.17757		1425.21	0.23969		1425.21	0.34397		1425.21	0.39526		1425.21	0.4733
1427.14	0.17687		1427.14	0.2415		1427.14	0.34502		1427.14	0.39541		1427.14	0.47363
1429.06	0.17599		1429.06	0.24343		1429.06	0.34551		1429.06	0.39567		1429.06	0.47376
1430.99	0.17497		1430.99	0.2454		1430.99	0.34567		1430.99	0.39582		1430.99	0.47374
1432.92	0.1741		1432.92	0.24723		1432.92	0.3457		1432.92	0.39555		1432.92	0.47378
1434.85	0.17352		1434.85	0.24922		1434.85	0.34638		1434.85	0.39517		1434.85	0.47416
1436.78	0.17287		1436.78	0.25134		1436.78	0.34785		1436.78	0.39521		1436.78	0.47481
1438.71	0.17223		1438.71	0.25297		1438.71	0.34883		1438.71	0.39558		1438.71	0.47512
1440.64	0.17222		1440.64	0.25443		1440.64	0.34932		1440.64	0.39581		1440.64	0.47509
1442.56	0.17284		1442.56	0.25592		1442.56	0.34993		1442.56	0.39595		1442.56	0.47509
1444.49	0.17384		1444.49	0.25718		1444.49	0.35036		1444.49	0.39619		1444.49	0.47507
1446.42	0.17509		1446.42	0.25852		1446.42	0.35069		1446.42	0.39664		1446.42	0.47495
1448.35	0.1764		1448.35	0.26016		1448.35	0.35154		1448.35	0.3972		1448.35	0.47506
1450.28	0.1774		1450.28	0.26171		1450.28	0.35266		1450.28	0.3975		1450.28	0.47571
1452.21	0.17813		1452.21	0.26304		1452.21	0.35357		1452.21	0.39741		1452.21	0.47653
1454.14	0.17882		1454.14	0.26419		1454.14	0.35447		1454.14	0.39727		1454.14	0.47714
1456.06	0.17938		1456.06	0.26488		1456.06	0.35565		1456.06	0.39774		1456.06	0.47749
1457.99	0.17962		1457.99	0.26533		1457.99	0.35669		1457.99	0.39872		1457.99	0.47757
1459.92	0.1798		1459.92	0.26564		1459.92	0.35689		1459.92	0.39883		1459.92	0.47734
1461.85	0.17987		1461.85	0.26538		1461.85	0.35661		1461.85	0.39841		1461.85	0.47701
1463.78	0.17944		1463.78	0.26456		1463.78	0.35623		1463.78	0.39818		1463.78	0.47671
1465.71	0.17824		1465.71	0.26324		1465.71	0.35565		1465.71	0.39826		1465.71	0.47644
1467.64	0.17673		1467.64	0.26175		1467.64	0.3545		1467.64	0.3983		1467.64	0.47616
1469.56	0.1753		1469.56	0.26047		1469.56	0.35272		1469.56	0.39811		1469.56	0.47592
1471.49	0.17348		1471.49	0.25887		1471.49	0.35028		1471.49	0.39772		1471.49	0.47571
1473.42	0.17109		1473.42	0.25618		1473.42	0.34741		1473.42	0.39706		1473.42	0.47548
1475.35	0.16935		1475.35	0.25352		1475.35	0.34506		1475.35	0.39625		1475.35	0.47526
1477.28	0.16866		1477.28	0.25151		1477.28	0.34303		1477.28	0.39551		1477.28	0.47493
1479.21	0.16855		1479.21	0.2495		1479.21	0.341		1479.21	0.39494		1479.21	0.47448
1481.14	0.1686		1481.14	0.24735		1481.14	0.33913		1481.14	0.39462		1481.14	0.47406
1483.06	0.16865		1483.06	0.24518		1483.06	0.33755		1483.06	0.39451		1483.06	0.47371
1484.99	0.16901		1484.99	0.24323		1484.99	0.33637		1484.99	0.39455		1484.99	0.47335
1486.92	0.17001		1486.92	0.24163		1486.92	0.33572		1486.92	0.39475		1486.92	0.47309
1488.85	0.17154		1488.85	0.23994		1488.85	0.33572		1488.85	0.39481		1488.85	0.4732
1490.78	0.17278		1490.78	0.23816		1490.78	0.33607		1490.78	0.39433		1490.78	0.47335
1492.71	0.17343		1492.71	0.23707		1492.71	0.33607		1492.71	0.39374		1492.71	0.47311
1494.63	0.17424		1494.63	0.23624		1494.63	0.33551		1494.63	0.39348		1494.63	0.47268
1496.56	0.17573		1496.56	0.23511		1496.56	0.33427		1496.56	0.39354		1496.56	0.47222
1498.49	0.17758		1498.49	0.23416		1498.49	0.33284		1498.49	0.39349		1498.49	0.47192
1500.42	0.17907		1500.42	0.23386		1500.42	0.33215		1500.42	0.39301		1500.42	0.47177
1502.35	0.18022		1502.35	0.23374		1502.35	0.33184		1502.35	0.39231		1502.35	0.47152
1504.28	0.18129		1504.28	0.2334		1504.28	0.3312		1504.28	0.39167		1504.28	0.471
1506.21	0.18283		1506.21	0.23231		1506.21	0.33017		1506.21	0.39153		1506.21	0.47055
1508.13	0.18408		1508.13	0.23093		1508.13	0.3302		1508.13	0.39207		1508.13	0.47094
1510.06	0.18377		1510.06	0.23091		1510.06	0.33085		1510.06	0.39213		1510.06	0.47131
1511.99	0.18344		1511.99	0.23111		1511.99	0.3312		1511.99	0.39189		1511.99	0.47127
1513.92	0.18321		1513.92	0.23087		1513.92	0.33175		1513.92	0.39187		1513.92	0.47116
1515.85	0.18233		1515.85	0.23042		1515.85	0.33213		1515.85	0.39219		1515.85	0.47098
1517.78	0.18089		1517.78	0.23012		1517.78	0.33139		1517.78	0.39246		1517.78	0.47056
1519.71	0.17919		1519.71	0.22995		1519.71	0.32998		1519.71	0.39235		1519.71	0.47011
1521.63	0.17695		1521.63	0.23022		1521.63	0.32902		1521.63	0.39195		1521.63	0.47016
1523.56	0.17485		1523.56	0.23089		1523.56	0.32862		1523.56	0.39156		1523.56	0.4705
1525.49	0.17339		1525.49	0.2313		1525.49	0.32863		1525.49	0.39132		1525.49	0.47058
1527.42	0.17237		1527.42	0.23134		1527.42	0.32886		1527.42	0.39128		1527.42	0.47039
1529.35	0.17173		1529.35	0.2312		1529.35	0.3288		1529.35	0.39135		1529.35	0.4701
1531.28	0.17133		1531.28	0.23108		1531.28	0.32866		1531.28	0.39135		1531.28	0.46968
1533.21	0.17091		1533.21	0.23121		1533.21	0.32865		1533.21	0.39116		1533.21	0.46895
1535.13	0.17059		1535.13	0.2315		1535.13	0.328		1535.13	0.39084		1535.13	0.4682
1537.06	0.17064		1537.06	0.23161		1537.06	0.32656		1537.06	0.39056		1537.06	0.46786
1538.99	0.17102		1538.99	0.2317		1538.99	0.32467		1538.99	0.3904		1538.99	0.46801
1540.92	0.17097		1540.92	0.23211		1540.92	0.32226		1540.92	0.39027		1540.92	0.46833
1542.85	0.17007		1542.85	0.23242		1542.85	0.32054		1542.85	0.38981		1542.85	0.468
1544.78	0.16916		1544.78	0.2329		1544.78	0.31996		1544.78	0.38916		1544.78	0.46744
1546.71	0.16833		1546.71	0.23366		1546.71	0.3193		1546.71	0.3886		1546.71	0.46692
1548.63	0.16755		1548.63	0.2342		1548.63	0.31791		1548.63	0.38828		1548.63	0.46636
1550.56	0.16685		1550.56	0.23448		1550.56	0.31634		1550.56	0.38825		1550.56	0.46589
1552.49	0.16621		1552.49	0.2349		1552.49	0.31536		1552.49	0.38835		1552.49	0.46561
1554.42	0.16572		1554.42	0.23532		1554.42	0.31496		1554.42	0.38846		1554.42	0.46525
1556.35	0.16551		1556.35	0.23526		1556.35	0.31556		1556.35	0.38886		1556.35	0.46463
1558.28	0.16592		1558.28	0.23525		1558.28	0.31834		1558.28	0.38975		1558.28	0.46459
1560.21	0.16646		1560.21	0.2367		1560.21	0.31991		1560.21	0.38973		1560.21	0.46583
1562.13	0.16668		1562.13	0.23826		1562.13	0.31942		1562.13	0.38917		1562.13	0.46671
1564.06	0.16691		1564.06	0.23933		1564.06	0.31923		1564.06	0.38902		1564.06	0.46708
1565.99	0.16716		1565.99	0.24006		1565.99	0.31943		1565.99	0.38925		1565.99	0.46716
1567.92	0.16741		1567.92	0.24062		1567.92	0.32036		1567.92	0.38962		1567.92	0.46716
1569.85	0.16773		1569.85	0.24126		1569.85	0.32256		1569.85	0.38991		1569.85	0.46743
1571.78	0.16817		1571.78	0.24189		1571.78	0.32483		1571.78	0.39013		1571.78	0.46785
1573.71	0.16885		1573.71	0.24242		1573.71	0.32657		1573.71	0.3906		1573.71	0.4681
1575.63	0.16987		1575.63	0.24302		1575.63	0.32829		1575.63	0.3914		1575.63	0.46826
1577.56	0.17085		1577.56	0.24354		1577.56	0.32939		1577.56	0.39196		1577.56	0.46859
1579.49	0.17162		1579.49	0.24371		1579.49	0.32995		1579.49	0.39209		1579.49	0.46905
1581.42	0.17268		1581.42	0.24379		1581.42	0.33099		1581.42	0.39222		1581.42	0.46946
1583.35	0.17419		1583.35	0.24405		1583.35	0.33224		1583.35	0.3924		1583.35	0.46975
1585.28	0.1758		1585.28	0.24427		1585.28	0.33319		1585.28	0.39262		1585.28	0.47004
1587.21	0.17726		1587.21	0.24417		1587.21	0.33432		1587.21	0.39303		1587.21	0.47044
1589.13	0.17861		1589.13	0.24388		1589.13	0.33565		1589.13	0.39354		1589.13	0.47079
1591.06	0.17984		1591.06	0.2436		1591.06	0.33633		1591.06	0.39392		1591.06	0.4709
1592.99	0.1808		1592.99	0.24342		1592.99	0.3365		1592.99	0.39425		1592.99	0.47096
1594.92	0.18132		1594.92	0.24348		1594.92	0.33708		1594.92	0.39464		1594.92	0.47121
1596.85	0.18146		1596.85	0.24356		1596.85	0.33806		1596.85	0.39503		1596.85	0.47158
1598.78	0.18156		1598.78	0.24329		1598.78	0.33862		1598.78	0.39537		1598.78	0.47202
1600.71	0.18169		1600.71	0.24282		1600.71	0.33838		1600.71	0.39562		1600.71	0.47243
1602.63	0.1817		1602.63	0.24249		1602.63	0.338		1602.63	0.39582		1602.63	0.4726
1604.56	0.18159		1604.56	0.24202		1604.56	0.33824		1604.56	0.396		1604.56	0.47253
1606.49	0.1813		1606.49	0.24114		1606.49	0.33872		1606.49	0.39617		1606.49	0.47251
1608.42	0.1809		1608.42	0.24014		1608.42	0.33915		1608.42	0.39635		1608.42	0.47259
1610.35	0.18082		1610.35	0.23945		1610.35	0.33985		1610.35	0.39645		1610.35	0.47254
1612.28	0.18102		1612.28	0.23904		1612.28	0.34026		1612.28	0.3963		1612.28	0.47228
1614.21	0.18102		1614.21	0.23859		1614.21	0.33987		1614.21	0.39608		1614.21	0.47201
1616.13	0.18095		1616.13	0.23778		1616.13	0.33965		1616.13	0.39637		1616.13	0.47216
1618.06	0.18115		1618.06	0.23693		1618.06	0.34027		1618.06	0.39687		1618.06	0.47271
1619.99	0.18132		1619.99	0.23661		1619.99	0.34072		1619.99	0.39687		1619.99	0.4731
1621.92	0.18149		1621.92	0.23656		1621.92	0.34145		1621.92	0.39691		1621.92	0.47329
1623.85	0.18189		1623.85	0.23616		1623.85	0.34299		1623.85	0.39752		1623.85	0.47348
1625.78	0.18219		1625.78	0.23534		1625.78	0.34423		1625.78	0.39828		1625.78	0.47382
1627.71	0.18233		1627.71	0.23469		1627.71	0.34548		1627.71	0.39881		1627.71	0.47441
1629.63	0.18257		1629.63	0.23456		1629.63	0.34727		1629.63	0.39924		1629.63	0.47501
1631.56	0.18279		1631.56	0.23474		1631.56	0.34842		1631.56	0.39972		1631.56	0.47539
1633.49	0.18296		1633.49	0.23479		1633.49	0.3492		1633.49	0.4008		1633.49	0.47576
1635.42	0.18357		1635.42	0.23426		1635.42	0.3521		1635.42	0.40274		1635.42	0.47638
1637.35	0.1844		1637.35	0.23358		1637.35	0.35641		1637.35	0.40385		1637.35	0.47716
1639.28	0.18478		1639.28	0.2336		1639.28	0.35912		1639.28	0.40403		1639.28	0.47824
1641.21	0.18512		1641.21	0.23394		1641.21	0.36155		1641.21	0.40456		1641.21	0.47945
1643.13	0.18555		1643.13	0.23397		1643.13	0.36472		1643.13	0.40548		1643.13	0.4802
1645.06	0.18592		1645.06	0.23326		1645.06	0.36939		1645.06	0.40698		1645.06	0.48051
1646.99	0.18641		1646.99	0.23222		1646.99	0.37542		1646.99	0.40927		1646.99	0.48138
1648.92	0.18712		1648.92	0.2319		1648.92	0.379		1648.92	0.41071		1648.92	0.4826
1650.85	0.18793		1650.85	0.23195		1650.85	0.38084		1650.85	0.41117		1650.85	0.4834
1652.78	0.18884		1652.78	0.23185		1652.78	0.3866		1652.78	0.41284		1652.78	0.48451
1654.71	0.18889		1654.71	0.23192		1654.71	0.39404		1654.71	0.41532		1654.71	0.48571
1656.63	0.18807		1656.63	0.23205		1656.63	0.3958		1656.63	0.41612		1656.63	0.48592
1658.56	0.18723		1658.56	0.23207		1658.56	0.39609		1658.56	0.41654		1658.56	0.48588
1660.49	0.18638		1660.49	0.23217		1660.49	0.39687		1660.49	0.41723		1660.49	0.48573
1662.42	0.18537		1662.42	0.23227		1662.42	0.3971		1662.42	0.41787		1662.42	0.48518
1664.35	0.18437		1664.35	0.23206		1664.35	0.39581		1664.35	0.41827		1664.35	0.48457
1666.28	0.18365		1666.28	0.23171		1666.28	0.39351		1666.28	0.41858		1666.28	0.48426
1668.21	0.18317		1668.21	0.2315		1668.21	0.39045		1668.21	0.41897		1668.21	0.48397
1670.13	0.18261		1670.13	0.23127		1670.13	0.38662		1670.13	0.41972		1670.13	0.48328
1672.06	0.18194		1672.06	0.23086		1672.06	0.38233		1672.06	0.42046		1672.06	0.48223
1673.99	0.1814		1673.99	0.23039		1673.99	0.37757		1673.99	0.42083		1673.99	0.48091
1675.92	0.18088		1675.92	0.22997		1675.92	0.37225		1675.92	0.42132		1675.92	0.47934
1677.85	0.18033		1677.85	0.22969		1677.85	0.36718		1677.85	0.42199		1677.85	0.47805
1679.78	0.17977		1679.78	0.22948		1679.78	0.36293		1679.78	0.42232		1679.78	0.47721
1681.71	0.17902		1681.71	0.22908		1681.71	0.35885		1681.71	0.42238		1681.71	0.47614
1683.63	0.17816		1683.63	0.22854		1683.63	0.3537		1683.63	0.4226		1683.63	0.47444
1685.56	0.17796		1685.56	0.22834		1685.56	0.34813		1685.56	0.42253		1685.56	0.47329
1687.49	0.17791		1687.49	0.22819		1687.49	0.34396		1687.49	0.42149		1687.49	0.47282
1689.42	0.17753		1689.42	0.2279		1689.42	0.34092		1689.42	0.41969		1689.42	0.47225
1691.35	0.17714		1691.35	0.22769		1691.35	0.33832		1691.35	0.41757		1691.35	0.47164
1693.28	0.17684		1693.28	0.22744		1693.28	0.33559		1693.28	0.41551		1693.28	0.47113
1695.21	0.17635		1695.21	0.22696		1695.21	0.33307		1695.21	0.41337		1695.21	0.47066
1697.13	0.17557		1697.13	0.22641		1697.13	0.33153		1697.13	0.41072		1697.13	0.47024
1699.06	0.17487		1699.06	0.22585		1699.06	0.33059		1699.06	0.40728		1699.06	0.46994
1700.99	0.17437		1700.99	0.22525		1700.99	0.33018		1700.99	0.40367		1700.99	0.4699
1702.92	0.17402		1702.92	0.22518		1702.92	0.33044		1702.92	0.40094		1702.92	0.47003
1704.85	0.17367		1704.85	0.22549		1704.85	0.33009		1704.85	0.39888		1704.85	0.4696
1706.78	0.17321		1706.78	0.22551		1706.78	0.32906		1706.78	0.39681		1706.78	0.46955
1708.71	0.17291		1708.71	0.22527		1708.71	0.32838		1708.71	0.39512		1708.71	0.4695
1710.63	0.17295		1710.63	0.22512		1710.63	0.32788		1710.63	0.39411		1710.63	0.46946
1712.56	0.17307		1712.56	0.22494		1712.56	0.32716		1712.56	0.39332		1712.56	0.46942
1714.49	0.17298		1714.49	0.22448		1714.49	0.32676		1714.49	0.39265		1714.49	0.46938
1716.42	0.17248		1716.42	0.22373		1716.42	0.3269		1716.42	0.39224		1716.42	0.46934
1718.35	0.17162		1718.35	0.22327		1718.35	0.32675		1718.35	0.39165		1718.35	0.4693
1720.28	0.1708		1720.28	0.22337		1720.28	0.32636		1720.28	0.39091		1720.28	0.46927
1722.21	0.17017		1722.21	0.22355		1722.21	0.32575		1722.21	0.39046		1722.21	0.46924
1724.13	0.16963		1724.13	0.22339		1724.13	0.32507		1724.13	0.39021		1724.13	0.46921
1726.06	0.16922		1726.06	0.22306		1726.06	0.32513		1726.06	0.39015		1726.06	0.46918
1727.99	0.16903		1727.99	0.22302		1727.99	0.3258		1727.99	0.39018		1727.99	0.46915
1729.92	0.16888		1729.92	0.22319		1729.92	0.32599		1729.92	0.39002		1729.92	0.46913
1731.85	0.16856		1731.85	0.22311		1731.85	0.32556		1731.85	0.38963		1731.85	0.4691
1733.78	0.16796		1733.78	0.22282		1733.78	0.32514		1733.78	0.38944		1733.78	0.46908
1735.71	0.1672		1735.71	0.22279		1735.71	0.32482		1735.71	0.38941		1735.71	0.46906
1737.63	0.16655		1737.63	0.22283		1737.63	0.32493		1737.63	0.38937		1737.63	0.46905
1739.56	0.16607		1739.56	0.22269		1739.56	0.32563		1739.56	0.38956		1739.56	0.46903
1741.49	0.1656		1741.49	0.22239		1741.49	0.32596		1741.49	0.38944		1741.49	0.46902
1743.42	0.16497		1743.42	0.22216		1743.42	0.32524		1743.42	0.38932		1743.42	0.46901
1745.35	0.16434		1745.35	0.22227		1745.35	0.3241		1745.35	0.38922		1745.35	0.46902
1747.28	0.16373		1747.28	0.22253		1747.28	0.32333		1747.28	0.38911		1747.28	0.46903
1749.21	0.16315		1749.21	0.22257		1749.21	0.3236		1749.21	0.38902		1749.21	0.46904
1751.13	0.16277		1751.13	0.22242		1751.13	0.32444		1751.13	0.38892		1751.13	0.46904
1753.06	0.16245		1753.06	0.22224		1753.06	0.3244		1753.06	0.38884		1753.06	0.46904
1754.99	0.16207		1754.99	0.22195		1754.99	0.32397		1754.99	0.38875		1754.99	0.46903
1756.92	0.16186		1756.92	0.22163		1756.92	0.32429		1756.92	0.38868		1756.92	0.46901
1758.85	0.16181		1758.85	0.22142		1758.85	0.32488		1758.85	0.3886		1758.85	0.46898
1760.78	0.16171		1760.78	0.22125		1760.78	0.32473		1760.78	0.38854		1760.78	0.46895
1762.71	0.16149		1762.71	0.22113		1762.71	0.32436		1762.71	0.38848		1762.71	0.46894
1764.63	0.16116		1764.63	0.22104		1764.63	0.32432		1764.63	0.38842		1764.63	0.46894
1766.56	0.16074		1766.56	0.22087		1766.56	0.32415		1766.56	0.38837		1766.56	0.46894
1768.49	0.16046		1768.49	0.22071		1768.49	0.32374		1768.49	0.38832		1768.49	0.46895
1770.42	0.16043		1770.42	0.22077		1770.42	0.32364		1770.42	0.38828		1770.42	0.46896
1772.35	0.16031		1772.35	0.22087		1772.35	0.32418		1772.35	0.38824		1772.35	0.46896
1774.28	0.16014		1774.28	0.22084		1774.28	0.3248		1774.28	0.38821		1774.28	0.46894
1776.21	0.16013		1776.21	0.221		1776.21	0.3247		1776.21	0.38818		1776.21	0.46891
1778.13	0.16008		1778.13	0.2213		1778.13	0.32385		1778.13	0.38816		1778.13	0.46886
1780.06	0.15999		1780.06	0.22136		1780.06	0.32309		1780.06	0.38816		1780.06	0.46881
1781.99	0.16005		1781.99	0.22102		1781.99	0.32322		1781.99	0.38817		1781.99	0.46876
1783.92	0.16005		1783.92	0.22053		1783.92	0.32368		1783.92	0.38821		1783.92	0.46871
1785.85	0.15972		1785.85	0.22021		1785.85	0.3236		1785.85	0.38825		1785.85	0.46865
1787.78	0.15925		1787.78	0.22022		1787.78	0.32303		1787.78	0.38831		1787.78	0.46861
1789.7	0.15892		1789.7	0.22052		1789.7	0.32273		1789.7	0.38838		1789.7	0.46858
1791.63	0.15899		1791.63	0.22076		1791.63	0.32335		1791.63	0.38842		1791.63	0.46856
1793.56	0.15943		1793.56	0.22053		1793.56	0.32402		1793.56	0.38845		1793.56	0.46853
1795.49	0.1597		1795.49	0.22018		1795.49	0.32351		1795.49	0.38845		1795.49	0.46853
1797.42	0.15963		1797.42	0.22007		1797.42	0.32284		1797.42	0.38843		1797.42	0.46855
1799.35	0.15945		1799.35	0.22015		1799.35	0.32319		1799.35	0.3884		1799.35	0.46856
1801.28	0.15938		1801.28	0.22017		1801.28	0.32427		1801.28	0.38838		1801.28	0.46856
1803.2	0.15948		1803.2	0.22011		1803.2	0.32503		1803.2	0.38836		1803.2	0.46854
1805.13	0.15957		1805.13	0.2201		1805.13	0.3252		1805.13	0.38834		1805.13	0.46852
1807.06	0.15948		1807.06	0.22019		1807.06	0.32465		1807.06	0.38832		1807.06	0.46848
1808.99	0.15935		1808.99	0.2204		1808.99	0.32356		1808.99	0.3883		1808.99	0.46842
1810.92	0.15937		1810.92	0.22071		1810.92	0.32284		1810.92	0.38829		1810.92	0.46837
1812.85	0.1592		1812.85	0.22077		1812.85	0.32312		1812.85	0.38828		1812.85	0.46834
1814.78	0.15878		1814.78	0.22052		1814.78	0.32382		1814.78	0.38828		1814.78	0.46834
1816.7	0.15863		1816.7	0.2203		1816.7	0.32419		1816.7	0.38827		1816.7	0.46837
1818.63	0.15896		1818.63	0.22029		1818.63	0.32389		1818.63	0.38824		1818.63	0.46842
1820.56	0.15936		1820.56	0.22031		1820.56	0.32343		1820.56	0.3882		1820.56	0.46848
1822.49	0.15962		1822.49	0.22019		1822.49	0.32361		1822.49	0.38816		1822.49	0.46854
1824.42	0.15972		1824.42	0.22007		1824.42	0.32424		1824.42	0.38814		1824.42	0.4686
1826.35	0.15955		1826.35	0.22008		1826.35	0.32439		1826.35	0.38813		1826.35	0.46863
1828.28	0.15936		1828.28	0.22021		1828.28	0.32401		1828.28	0.38811		1828.28	0.46866
1830.2	0.15944		1830.2	0.22028		1830.2	0.32359		1830.2	0.38808		1830.2	0.46868
1832.13	0.15959		1832.13	0.22029		1832.13	0.32343		1832.13	0.38806		1832.13	0.46869
1834.06	0.15958		1834.06	0.22035		1834.06	0.32399		1834.06	0.38806		1834.06	0.4687
1835.99	0.15952		1835.99	0.2204		1835.99	0.3252		1835.99	0.38805		1835.99	0.4687
1837.92	0.15955		1837.92	0.22035		1837.92	0.32595		1837.92	0.38804		1837.92	0.46872
1839.85	0.15975		1839.85	0.22039		1839.85	0.32558		1839.85	0.38802		1839.85	0.46874
1841.78	0.16		1841.78	0.22062		1841.78	0.32482		1841.78	0.38802		1841.78	0.46876
1843.7	0.16011		1843.7	0.22069		1843.7	0.32438		1843.7	0.38802		1843.7	0.46877
1845.63	0.16013		1845.63	0.22053		1845.63	0.32429		1845.63	0.38803		1845.63	0.46878
1845.63	0.1601		1847.56	0.2205		1847.56	0.32433		1847.56	0.38805		1847.56	0.4688
1847.56	0.16011		1849.49	0.22059		1849.49	0.32445		1849.49	0.38807		1849.49	0.46882
1849.49	0.16013		1851.42	0.22063		1851.42	0.3245		1851.42	0.38806		1851.42	0.46882
1851.42	0.16015		1853.35	0.22061		1853.35	0.32433		1853.35	0.38805		1853.35	0.46882
1853.35	0.16017		1855.28	0.22046		1855.28	0.3241		1855.28	0.38805		1855.28	0.46881
1855.28	0.16019		1857.2	0.22025		1857.2	0.32407		1857.2	0.38807		1857.2	0.46879
1857.2	0.16021		1859.13	0.22023		1859.13	0.3241		1859.13	0.38809		1859.13	0.46878
1859.13	0.16023		1861.06	0.2203		1861.06	0.32416		1861.06	0.38812		1861.06	0.46878
1861.06	0.16025		1862.99	0.2202		1862.99	0.32451		1862.99	0.38815		1862.99	0.46879
1862.99	0.16027		1864.92	0.22017		1864.92	0.32495		1864.92	0.38818		1864.92	0.4688
1864.92	0.16029		1866.85	0.22043		1866.85	0.32501		1866.85	0.3882		1866.85	0.46881
1866.85	0.16031		1868.78	0.22061		1868.78	0.32465		1868.78	0.3882		1868.78	0.46882
1868.78	0.16033		1870.7	0.22057		1870.7	0.32398		1870.7	0.38817		1870.7	0.46884
1870.7	0.16035		1872.63	0.22059		1872.63	0.32299		1872.63	0.38816		1872.63	0.46886
1872.63	0.16037		1874.56	0.22058		1874.56	0.32243		1874.56	0.38816		1874.56	0.46887
1874.56	0.16039		1876.49	0.22042		1876.49	0.32305		1876.49	0.38818		1876.49	0.46884
1876.49	0.16041		1878.42	0.2203		1878.42	0.32409		1878.42	0.38822		1878.42	0.4688
1878.42	0.16044		1880.35	0.2203		1880.35	0.32422		1880.35	0.38826		1880.35	0.46875
1880.35	0.16046		1882.28	0.22032		1882.28	0.32336		1882.28	0.38829		1882.28	0.4687
1882.28	0.16048		1884.2	0.22033		1884.2	0.32224		1884.2	0.38828		1884.2	0.46866
1884.2	0.1605		1886.13	0.22034		1886.13	0.32169		1886.13	0.38827		1886.13	0.46863
1886.13	0.16052		1888.06	0.22038		1888.06	0.32218		1888.06	0.38824		1888.06	0.46864
1888.06	0.16056		1889.99	0.22045		1889.99	0.3232		1889.99	0.38822		1889.99	0.46867
1889.99	0.1606		1891.92	0.22035		1891.92	0.32405		1891.92	0.38821		1891.92	0.46872
1891.92	0.16064		1893.85	0.22011		1893.85	0.32496		1893.85	0.3882		1893.85	0.46876
1893.85	0.16067		1895.78	0.22008		1895.78	0.3257		1895.78	0.3882		1895.78	0.46879
1895.78	0.1607		1897.7	0.22028		1897.7	0.32539		1897.7	0.3882		1897.7	0.4688
1897.7	0.16073		1899.63	0.22032		1899.63	0.32428		1899.63	0.38819		1899.63	0.46878
1899.63	0.16075		1901.56	0.22016		1901.56	0.32351		1901.56	0.38819		1901.56	0.46876
1901.56	0.16077		1903.49	0.22015		1903.49	0.32375		1903.49	0.38818		1903.49	0.46874
1903.49	0.16079		1905.42	0.22036		1905.42	0.32493		1905.42	0.38817		1905.42	0.46872
1905.42	0.1608		1907.35	0.22049		1907.35	0.32612		1907.35	0.38817		1907.35	0.4687
1907.35	0.16083		1909.28	0.22031		1909.28	0.32625		1909.28	0.38816		1909.28	0.46868
1909.28	0.16086		1911.2	0.21999		1911.2	0.32563		1911.2	0.38815		1911.2	0.46865
1911.2	0.16087		1913.13	0.21996		1913.13	0.32507		1913.13	0.38815		1913.13	0.46864
1913.13	0.16086		1915.06	0.22016		1915.06	0.32425		1915.06	0.38816		1915.06	0.46863
1915.06	0.16087		1916.99	0.22023		1916.99	0.32309		1916.99	0.38816		1916.99	0.46863
1916.99	0.16088		1918.92	0.22023		1918.92	0.32259		1918.92	0.38816		1918.92	0.46862
1918.92	0.16088		1920.85	0.22056		1920.85	0.32305		1920.85	0.38817		1920.85	0.46863
1920.85	0.16087		1922.78	0.22096		1922.78	0.32364		1922.78	0.38818		1922.78	0.46866
1922.78	0.16087		1924.7	0.22093		1924.7	0.32361		1924.7	0.38817		1924.7	0.46868
1924.7	0.16088		1926.63	0.22064		1926.63	0.32271		1926.63	0.38815		1926.63	0.4687
1926.63	0.1609		1928.56	0.22052		1928.56	0.3217		1928.56	0.38814		1928.56	0.46871
1928.56	0.16091		1930.49	0.22055		1930.49	0.32181		1930.49	0.38815		1930.49	0.46872
1930.49	0.1609		1932.42	0.22053		1932.42	0.32303		1932.42	0.38817		1932.42	0.46871
1932.42	0.16089		1934.35	0.22043		1934.35	0.32427		1934.35	0.38818		1934.35	0.46871
1934.35	0.16087		1936.28	0.22041		1936.28	0.32505		1936.28	0.38819		1936.28	0.46873
1936.28	0.16086		1938.2	0.22061		1938.2	0.32553		1938.2	0.3882		1938.2	0.46875
1938.2	0.16084		1940.13	0.22092		1940.13	0.32569		1940.13	0.38821		1940.13	0.46878
1940.13	0.16082		1942.06	0.221		1942.06	0.32535		1942.06	0.38822		1942.06	0.46882
1942.06	0.16081		1943.99	0.22074		1943.99	0.32443		1943.99	0.38823		1943.99	0.46884
1943.99	0.16081		1945.92	0.22055		1945.92	0.32362		1945.92	0.38824		1945.92	0.46885
1945.92	0.1608		1947.85	0.22072		1947.85	0.32375		1947.85	0.38826		1947.85	0.46884
1947.85	0.1608		1949.78	0.22095		1949.78	0.32426		1949.78	0.38829		1949.78	0.46883
1949.78	0.16079		1951.7	0.22082		1951.7	0.32396		1951.7	0.38832		1951.7	0.46881
1951.7	0.16079		1953.63	0.2205		1953.63	0.32309		1953.63	0.38834		1953.63	0.46879
1953.63	0.16077		1955.56	0.22048		1955.56	0.32256		1955.56	0.38835		1955.56	0.46876
1955.56	0.16074		1959.42	0.2207		1957.49	0.32266		1957.49	0.38834		1957.49	0.46873
1957.49	0.16071		1961.35	0.22068		1959.42	0.32356		1959.42	0.38834		1959.42	0.46871
1959.42	0.16068		1963.28	0.22067		1961.35	0.32499		1961.35	0.38833		1961.35	0.46872
1961.35	0.16065		1965.2	0.22065		1963.28	0.32543		1963.28	0.38832		1963.28	0.46874
1963.28	0.16062		1967.13	0.22064		1965.2	0.32451		1965.2	0.38832		1965.2	0.46876
1965.2	0.1606		1969.06	0.22063		1967.13	0.32393		1967.13	0.38832		1967.13	0.46877
1967.13	0.16059		1970.99	0.22061		1969.06	0.3245		1969.06	0.38832		1969.06	0.46876
1969.06	0.16056		1972.92	0.2206		1970.99	0.32513		1970.99	0.38833		1970.99	0.46873
1970.99	0.16052		1974.85	0.22059		1972.92	0.32529		1972.92	0.38833		1972.92	0.46869
1972.92	0.1605		1976.78	0.22058		1974.85	0.32516		1974.85	0.38834		1974.85	0.46864
1974.85	0.16048		1978.7	0.22057		1976.78	0.32456		1976.78	0.38834		1976.78	0.46861
1976.78	0.16048		1980.63	0.22057		1978.7	0.3236		1978.7	0.38834		1978.7	0.4686
1978.7	0.16049		1982.56	0.22056		1980.63	0.32297		1980.63	0.38836		1980.63	0.4686
1980.63	0.1605		1984.49	0.22055		1982.56	0.32302		1982.56	0.38839		1982.56	0.46859
1982.56	0.16052		1986.42	0.22055		1984.49	0.3234		1984.49	0.38843		1984.49	0.46858
1984.49	0.16054		1988.35	0.22055		1986.42	0.32377		1986.42	0.38846		1986.42	0.46858
1986.42	0.16055		1990.28	0.22054		1988.35	0.32438		1988.35	0.38847		1988.35	0.4686
1988.35	0.16054		1992.2	0.22054		1990.28	0.32532		1990.28	0.38848		1990.28	0.46863
1990.28	0.16054		1994.13	0.22054		1992.2	0.32584		1992.2	0.38849		1992.2	0.46866
1992.2	0.16054		1996.06	0.22054		1994.13	0.32555		1994.13	0.38849		1994.13	0.46867
1994.13	0.16056		1997.99	0.22054		1996.06	0.32508		1996.06	0.3885		1996.06	0.46867
1996.06	0.16057		1999.92	0.22056		1997.99	0.32476		1997.99	0.38852		1997.99	0.46866
1997.99	0.16059		2001.85	0.22058		1999.92	0.32454		1999.92	0.38855		1999.92	0.46867
1999.92	0.16061		2003.78	0.2206		2001.85	0.32469		2001.85	0.38857		2001.85	0.46867
2001.85	0.16061		2005.7	0.22062		2003.78	0.32507		2003.78	0.38859		2003.78	0.46868
2003.78	0.16062		2007.63	0.22061		2005.7	0.32511		2005.7	0.38861		2005.7	0.4687
2005.7	0.16064		2009.56	0.22059		2007.63	0.32497		2007.63	0.38862		2007.63	0.46872
2007.63	0.16064		2011.49	0.22059		2009.56	0.32498		2009.56	0.38862		2009.56	0.46875
2009.56	0.16064		2013.42	0.2206		2011.49	0.32476		2011.49	0.38862		2011.49	0.46879
2011.49	0.16062		2015.35	0.22063		2013.42	0.32451		2013.42	0.38863		2013.42	0.46883
2013.42	0.16062		2017.28	0.22067		2015.35	0.32496		2015.35	0.38866		2015.35	0.46885
2015.35	0.16063		2019.2	0.22071		2017.28	0.32572		2017.28	0.38869		2017.28	0.46887
2017.28	0.16066		2021.13	0.22074		2019.2	0.32593		2019.2	0.38874		2019.2	0.46889
2019.2	0.16069		2023.06	0.22076		2021.13	0.32587		2021.13	0.38878		2021.13	0.46891
2021.13	0.16071		2024.99	0.22075		2023.06	0.32605		2023.06	0.3888		2023.06	0.46893
2023.06	0.16072		2026.92	0.22072		2024.99	0.32603		2024.99	0.38881		2024.99	0.46896
2024.99	0.16073		2028.85	0.22069		2026.92	0.32526		2026.92	0.38883		2026.92	0.46898
2026.92	0.16075		2030.78	0.22065		2028.85	0.32427		2028.85	0.38886		2028.85	0.46898
2028.85	0.16075		2032.7	0.22063		2030.78	0.32432		2030.78	0.38888		2030.78	0.46897
2030.78	0.16072		2034.63	0.22062		2032.7	0.32545		2032.7	0.3889		2032.7	0.46897
2032.7	0.16067		2036.56	0.22061		2034.63	0.32619		2034.63	0.38893		2034.63	0.46897
2034.63	0.16064		2038.49	0.22058		2036.56	0.32602		2036.56	0.38893		2036.56	0.46899
2036.56	0.16061		2040.42	0.22056		2038.49	0.32598		2038.49	0.38892		2038.49	0.46901
2038.49	0.1606		2042.35	0.22053		2040.42	0.32629		2040.42	0.38888		2040.42	0.46904
2040.42	0.16059		2044.28	0.2205		2042.35	0.32621		2042.35	0.38884		2042.35	0.46907
2042.35	0.16059		2046.2	0.22046		2044.28	0.32579		2044.28	0.38881		2044.28	0.46909
2044.28	0.16059		2048.13	0.22044		2046.2	0.32526		2046.2	0.38881		2046.2	0.46911
2046.2	0.16057		2050.06	0.22042		2048.13	0.32463		2048.13	0.38883		2048.13	0.46913
2048.13	0.16054		2051.99	0.22042		2050.06	0.32438		2050.06	0.38884		2050.06	0.46916
2050.06	0.1605		2053.92	0.22044		2051.99	0.32476		2051.99	0.38884		2051.99	0.46919
2051.99	0.16048		2055.85	0.22046		2053.92	0.3255		2053.92	0.38886		2053.92	0.46922
2053.92	0.16047		2057.78	0.22049		2055.85	0.32667		2055.85	0.38887		2055.85	0.46925
2055.85	0.16048		2059.7	0.22054		2057.78	0.32779		2057.78	0.38889		2057.78	0.46926
2057.78	0.16048		2061.63	0.2206		2059.7	0.32764		2059.7	0.3889		2059.7	0.46926
2059.7	0.16048		2063.56	0.22068		2061.63	0.32656		2061.63	0.38889		2061.63	0.46926
2061.63	0.16046		2065.49	0.22073		2063.56	0.32623		2063.56	0.38887		2063.56	0.46927
2063.56	0.16045		2067.42	0.22077		2065.49	0.32669		2065.49	0.38885		2065.49	0.46928
2065.49	0.16044		2069.35	0.22082		2067.42	0.32679		2067.42	0.38883		2067.42	0.46928
2067.42	0.16043		2071.28	0.2209		2069.35	0.32644		2069.35	0.38882		2069.35	0.46924
2069.35	0.16044		2073.2	0.22099		2071.28	0.32618		2071.28	0.3888		2071.28	0.46919
2071.28	0.16046		2075.13	0.22108		2073.2	0.32617		2073.2	0.38879		2073.2	0.46914
2073.2	0.16046		2077.06	0.22114		2075.13	0.32612		2075.13	0.38878		2075.13	0.4691
2075.13	0.16045		2078.99	0.22119		2077.06	0.32594		2077.06	0.38878		2077.06	0.46908
2077.06	0.16044		2080.92	0.22122		2078.99	0.32632		2078.99	0.38879		2078.99	0.46905
2078.99	0.16044		2082.85	0.22126		2080.92	0.32743		2080.92	0.3888		2080.92	0.46901
2080.92	0.16046		2084.78	0.22131		2082.85	0.32777		2082.85	0.3888		2082.85	0.46899
2082.85	0.16046		2086.7	0.22137		2084.78	0.32675		2084.78	0.38879		2084.78	0.46897
2084.78	0.16045		2088.63	0.22143		2086.7	0.3261		2086.7	0.3888		2086.7	0.46895
2086.7	0.16045		2090.56	0.22148		2088.63	0.32634		2088.63	0.38881		2088.63	0.46892
2088.63	0.16048		2092.49	0.22154		2090.56	0.326		2090.56	0.38883		2090.56	0.46891
2090.56	0.16053		2094.42	0.22161		2092.49	0.32507		2092.49	0.38887		2092.49	0.46892
2092.49	0.16059		2096.35	0.22168		2094.42	0.3247		2094.42	0.38894		2094.42	0.46894
2094.42	0.16063		2098.28	0.22172		2096.35	0.32478		2096.35	0.38899		2096.35	0.46897
2096.35	0.16066		2100.2	0.22171		2098.28	0.32518		2098.28	0.38899		2098.28	0.46897
2098.28	0.16067		2102.13	0.22167		2100.2	0.32622		2100.2	0.38896		2100.2	0.46894
2100.2	0.16068		2104.06	0.22164		2102.13	0.32701		2102.13	0.38895		2102.13	0.46889
2102.13	0.1607		2105.99	0.22161		2104.06	0.32688		2104.06	0.38895		2104.06	0.46884
2104.06	0.16071		2107.92	0.22159		2105.99	0.32682		2105.99	0.38896		2105.99	0.46878
2105.99	0.16072		2109.85	0.22157		2107.92	0.32722		2107.92	0.38896		2107.92	0.46875
2107.92	0.16073		2111.78	0.22156		2109.85	0.32722		2109.85	0.38894		2109.85	0.46875
2109.85	0.16074		2113.7	0.22154		2111.78	0.3268		2111.78	0.38891		2111.78	0.46879
2111.78	0.16075		2115.63	0.22152		2113.7	0.32661		2113.7	0.38886		2113.7	0.46885
2113.7	0.16075		2117.56	0.22149		2115.63	0.32674		2115.63	0.38882		2115.63	0.46893
2115.63	0.16074		2119.49	0.22148		2117.56	0.32687		2117.56	0.38879		2117.56	0.46901
2117.56	0.16074		2121.42	0.22148		2119.49	0.32664		2119.49	0.38879		2119.49	0.46907
2119.49	0.16076		2123.35	0.22148		2121.42	0.32607		2121.42	0.38882		2121.42	0.46911
2121.42	0.16076		2125.28	0.22149		2123.35	0.32593		2123.35	0.38886		2123.35	0.46913
2123.35	0.16074		2127.2	0.22153		2125.28	0.3265		2125.28	0.38889		2125.28	0.46915
2125.28	0.16073		2129.13	0.22159		2127.2	0.32659		2127.2	0.38891		2127.2	0.46914
2127.2	0.16075		2131.06	0.22165		2129.13	0.32535		2129.13	0.38893		2129.13	0.46911
2129.13	0.16077		2132.99	0.22168		2131.06	0.3237		2131.06	0.38895		2131.06	0.46908
2131.06	0.16079		2134.92	0.22171		2132.99	0.32315		2132.99	0.38895		2132.99	0.46906
2132.99	0.16079		2136.85	0.22176		2134.92	0.32403		2134.92	0.38897		2134.92	0.46903
2134.92	0.16078		2138.78	0.2218		2136.85	0.32546		2136.85	0.389		2136.85	0.46901
2136.85	0.16076		2140.7	0.22184		2138.78	0.32642		2138.78	0.38903		2138.78	0.46901
2138.78	0.16075		2142.63	0.22188		2140.7	0.32691		2140.7	0.38904		2140.7	0.46901
2140.7	0.16074		2144.56	0.22196		2142.63	0.32746		2142.63	0.38904		2142.63	0.46901
2142.63	0.16073		2146.49	0.22204		2144.56	0.32805		2144.56	0.38903		2144.56	0.46898
2144.56	0.16071		2148.42	0.22211		2146.49	0.32828		2146.49	0.38903		2146.49	0.46894
2146.49	0.16069		2150.35	0.22215		2148.42	0.32819		2148.42	0.38904		2148.42	0.4689
2148.42	0.16066		2152.28	0.22217		2150.35	0.32806		2150.35	0.38906		2150.35	0.46887
2150.35	0.16062		2154.2	0.22218		2152.28	0.3278		2152.28	0.3891		2152.28	0.46887
2152.28	0.16057		2156.13	0.22219		2154.2	0.32708		2154.2	0.38914		2154.2	0.46887
2154.2	0.16052		2158.06	0.2222		2156.13	0.32626		2156.13	0.38918		2156.13	0.46886
2156.13	0.16049		2159.99	0.22221		2158.06	0.32623		2158.06	0.38921		2158.06	0.46884
2158.06	0.16046		2161.92	0.22221		2159.99	0.32703		2159.99	0.38923		2159.99	0.46881
2159.99	0.16044		2163.85	0.22221		2161.92	0.32752		2161.92	0.38926		2161.92	0.46879
2161.92	0.16042		2165.78	0.2222		2163.85	0.32713		2163.85	0.3893		2163.85	0.46879
2163.85	0.16039		2167.7	0.22218		2165.78	0.3264		2165.78	0.38933		2165.78	0.46881
2165.78	0.16037		2169.63	0.22214		2167.7	0.32576		2167.7	0.38935		2167.7	0.46883
2167.7	0.16035		2171.56	0.2221		2169.63	0.32543		2169.63	0.38937		2169.63	0.46885
2169.63	0.16035		2173.49	0.22205		2171.56	0.32581		2171.56	0.38938		2171.56	0.46884
2171.56	0.16035		2175.42	0.22199		2173.49	0.32661		2173.49	0.38938		2173.49	0.4688
2173.49	0.16035		2177.35	0.22193		2175.42	0.32695		2175.42	0.38937		2175.42	0.46874
2175.42	0.16035		2179.28	0.2219		2177.35	0.32672		2177.35	0.38939		2177.35	0.46868
2177.35	0.16036		2181.2	0.22189		2179.28	0.32649		2179.28	0.38944		2179.28	0.46865
2179.28	0.16039		2183.13	0.2219		2181.2	0.32659		2181.2	0.38946		2181.2	0.46864
2181.2	0.1604		2185.06	0.22192		2183.13	0.32693		2183.13	0.38943		2183.13	0.46865
2183.13	0.16039		2186.99	0.22194		2185.06	0.32706		2185.06	0.38936		2185.06	0.46868
2185.06	0.16036		2188.92	0.22195		2186.99	0.32672		2186.99	0.38931		2186.99	0.46872
2186.99	0.16035		2190.85	0.22195		2188.92	0.32676		2188.92	0.38929		2188.92	0.46875
2188.92	0.16035		2192.78	0.22193		2190.85	0.328		2190.85	0.3893		2190.85	0.46877
2190.85	0.16039		2194.7	0.22192		2192.78	0.32936		2192.78	0.38932		2192.78	0.46877
2192.78	0.16043		2196.63	0.22192		2194.7	0.32934		2194.7	0.38934		2194.7	0.46876
2194.7	0.16046		2198.56	0.22192		2196.63	0.32848		2196.63	0.38936		2196.63	0.46873
2196.63	0.1605		2200.49	0.22192		2198.56	0.32795		2198.56	0.38937		2198.56	0.46872
2198.56	0.16055		2202.42	0.22193		2200.49	0.32747		2200.49	0.38939		2200.49	0.46871
2200.49	0.16059		2204.35	0.22197		2202.42	0.32671		2202.42	0.38942		2202.42	0.4687
2202.42	0.16063		2206.28	0.22199		2204.35	0.32637		2204.35	0.38946		2204.35	0.46869
2204.35	0.16065		2208.2	0.22201		2206.28	0.32651		2206.28	0.38949		2206.28	0.46868
2206.28	0.16065		2210.13	0.22203		2208.2	0.32628		2208.2	0.38952		2208.2	0.46868
2208.2	0.16064		2212.06	0.22206		2210.13	0.32598		2210.13	0.38955		2210.13	0.46866
2210.13	0.16062		2213.99	0.22211		2212.06	0.32672		2212.06	0.38958		2212.06	0.46864
2212.06	0.16061		2215.92	0.22217		2213.99	0.32809		2213.99	0.38962		2213.99	0.46862
2213.99	0.16061		2217.85	0.22225		2215.92	0.32846		2215.92	0.38964		2215.92	0.46862
2215.92	0.16064		2219.78	0.22233		2217.85	0.32752		2217.85	0.38965		2217.85	0.46861
2217.85	0.16067		2221.7	0.22239		2219.78	0.32673		2219.78	0.38967		2219.78	0.46861
2219.78	0.1607		2223.63	0.22239		2221.7	0.32716		2221.7	0.38971		2221.7	0.46862
2221.7	0.16072		2225.56	0.22238		2223.63	0.3281		2223.63	0.38975		2223.63	0.46864
2223.63	0.16073		2227.49	0.22237		2225.56	0.32867		2225.56	0.38978		2225.56	0.46868
2225.56	0.16073		2229.42	0.22238		2227.49	0.329		2227.49	0.38981		2227.49	0.46872
2227.49	0.16074		2231.35	0.22239		2229.42	0.32913		2229.42	0.38984		2229.42	0.46874
2229.42	0.16073		2233.28	0.22237		2231.35	0.32859		2231.35	0.38984		2231.35	0.46875
2231.35	0.16071		2235.2	0.22235		2233.28	0.3277		2233.28	0.38985		2233.28	0.46877
2233.28	0.16069		2237.13	0.22233		2235.2	0.32725		2235.2	0.38986		2235.2	0.46881
2235.2	0.16066		2239.06	0.22233		2237.13	0.32701		2237.13	0.38988		2237.13	0.46887
2237.13	0.16063		2240.99	0.22233		2239.06	0.32651		2239.06	0.38989		2239.06	0.46898
2239.06	0.16059		2242.92	0.22229		2240.99	0.3261		2240.99	0.3899		2240.99	0.46911
2240.99	0.16055		2244.85	0.22223		2242.92	0.32605		2242.92	0.38989		2242.92	0.46923
2242.92	0.16053		2246.78	0.2222		2244.85	0.32633		2244.85	0.38988		2244.85	0.4693
2244.85	0.16053		2248.7	0.2222		2246.78	0.3271		2246.78	0.38988		2246.78	0.46932
2246.78	0.16053		2250.63	0.22221		2248.7	0.32801		2248.7	0.38989		2248.7	0.46933
2248.7	0.16052		2252.56	0.22221		2250.63	0.32829		2250.63	0.38989		2250.63	0.46934
2250.63	0.16049		2254.49	0.2222		2252.56	0.32806		2252.56	0.38988		2252.56	0.46934
2252.56	0.16045		2256.42	0.2222		2254.49	0.32771		2254.49	0.38986		2254.49	0.46933
2254.49	0.1604		2258.35	0.22222		2256.42	0.32724		2256.42	0.38981		2256.42	0.46933
2256.42	0.16035		2260.28	0.22223		2258.35	0.32728		2258.35	0.38973		2258.35	0.46934
2258.35	0.16029		2262.2	0.22221		2260.28	0.32846		2260.28	0.38967		2260.28	0.46936
2260.28	0.16024		2264.13	0.22217		2262.2	0.32986		2262.2	0.38965		2262.2	0.4694
2262.2	0.16021		2266.06	0.22213		2264.13	0.33039		2264.13	0.38965		2264.13	0.46944
2264.13	0.16019		2267.99	0.22208		2266.06	0.33011		2266.06	0.38966		2266.06	0.46947
2266.06	0.16018		2269.92	0.22203		2267.99	0.32932		2267.99	0.38965		2267.99	0.46949
2267.99	0.16017		2271.85	0.22199		2269.92	0.32862		2269.92	0.38961		2269.92	0.46951
2269.92	0.16015		2273.77	0.22196		2271.85	0.32866		2271.85	0.38957		2271.85	0.46954
2271.85	0.16014		2275.7	0.22193		2273.77	0.32869		2273.77	0.38954		2273.77	0.4696
2273.77	0.16014		2277.63	0.22191		2275.7	0.32774		2275.7	0.38954		2275.7	0.46964
2275.7	0.16014		2279.56	0.22191		2277.63	0.32665		2277.63	0.38955		2277.63	0.46964
2277.63	0.1601		2281.49	0.2219		2279.56	0.32644		2279.56	0.38956		2279.56	0.4696
2279.56	0.16006		2283.42	0.22188		2281.49	0.32684		2281.49	0.38955		2281.49	0.46956
2281.49	0.16003		2285.35	0.22189		2283.42	0.32747		2283.42	0.3895		2283.42	0.46953
2283.42	0.16002		2287.27	0.22191		2285.35	0.32796		2285.35	0.38944		2285.35	0.46952
2285.35	0.16004		2289.2	0.22196		2287.27	0.32792		2287.27	0.38938		2287.27	0.46952
2287.27	0.16009		2291.13	0.222		2289.2	0.32798		2289.2	0.38934		2289.2	0.46952
2289.2	0.16016		2293.06	0.22202		2291.13	0.32866		2291.13	0.38933		2291.13	0.46953
2291.13	0.16022		2294.99	0.22199		2293.06	0.32893		2293.06	0.38932		2293.06	0.46954
2293.06	0.16028		2296.92	0.22193		2294.99	0.32817		2294.99	0.38931		2294.99	0.46955
2294.99	0.16031		2298.85	0.22185		2296.92	0.32731		2296.92	0.38931		2296.92	0.46956
2296.92	0.1603		2300.77	0.22176		2298.85	0.3271		2298.85	0.38933		2298.85	0.46958
2298.85	0.16025		2302.7	0.22167		2300.77	0.32766		2300.77	0.38934		2300.77	0.46958
2300.77	0.16019		2304.63	0.22163		2302.7	0.32848		2302.7	0.38932		2302.7	0.46952
2302.7	0.16013		2306.56	0.2216		2304.63	0.32819		2304.63	0.3893		2304.63	0.46943
2304.63	0.16009		2308.49	0.22156		2306.56	0.32681		2306.56	0.38932		2306.56	0.46936
2306.56	0.16003		2310.42	0.22151		2308.49	0.32646		2308.49	0.38942		2308.49	0.46932
2308.49	0.15995		2312.35	0.22147		2310.42	0.32766		2310.42	0.38956		2310.42	0.46931
2310.42	0.15987		2314.27	0.22145		2312.35	0.32872		2312.35	0.38967		2312.35	0.46933
2312.35	0.15981		2316.2	0.22143		2314.27	0.32904		2314.27	0.38977		2314.27	0.46938
2314.27	0.15976		2318.13	0.22138		2316.2	0.32862		2316.2	0.38985		2316.2	0.46941
2316.2	0.15976		2320.06	0.22129		2318.13	0.327		2318.13	0.38992		2318.13	0.46941
2318.13	0.15979		2321.99	0.22119		2320.06	0.32523		2320.06	0.38996		2320.06	0.46936
2320.06	0.15986		2323.92	0.22116		2321.99	0.32463		2321.99	0.38999		2321.99	0.46931
2321.99	0.15995		2325.85	0.22121		2323.92	0.32414		2323.92	0.39005		2323.92	0.46927
2323.92	0.16003		2327.77	0.22126		2325.85	0.32315		2325.85	0.39015		2325.85	0.46923
2325.85	0.16007		2329.7	0.22128		2327.77	0.32301		2327.77	0.39031		2327.77	0.46918
2327.77	0.16007		2331.63	0.22124		2329.7	0.32371		2329.7	0.39052		2329.7	0.4691
2329.7	0.16004		2333.56	0.2212		2331.63	0.32429		2331.63	0.39074		2331.63	0.46902
2331.63	0.16003		2335.49	0.22116		2333.56	0.32485		2333.56	0.39095		2333.56	0.46897
2333.56	0.16004		2337.42	0.22114		2335.49	0.32528		2335.49	0.39113		2335.49	0.46894
2335.49	0.16006		2339.35	0.22115		2337.42	0.32545		2337.42	0.39129		2337.42	0.46889
2337.42	0.16009		2341.27	0.22116		2339.35	0.32617		2339.35	0.39144		2339.35	0.46879
2339.35	0.1601		2343.2	0.22117		2341.27	0.32721		2341.27	0.39159		2341.27	0.46868
2341.27	0.16012		2345.13	0.22119		2343.2	0.32764		2343.2	0.39173		2343.2	0.46856
2343.2	0.16015		2347.06	0.2212		2345.13	0.32814		2345.13	0.39185		2345.13	0.46847
2345.13	0.16018		2348.99	0.22122		2347.06	0.32942		2347.06	0.39198		2347.06	0.46841
2347.06	0.16021		2350.92	0.22126		2348.99	0.33081		2348.99	0.39208		2348.99	0.46836
2348.99	0.16022		2352.84	0.22131		2350.92	0.33144		2350.92	0.39214		2350.92	0.4683
2350.92	0.16022		2354.77	0.22138		2352.84	0.3302		2352.84	0.39218		2352.84	0.46823
2352.84	0.16024		2356.7	0.22144		2354.77	0.32695		2354.77	0.39219		2354.77	0.46816
2354.77	0.16027		2358.63	0.22151		2356.7	0.32478		2356.7	0.39216		2356.7	0.46811
2356.7	0.1603		2360.56	0.22159		2358.63	0.32637		2358.63	0.39208		2358.63	0.46811
2358.63	0.16033		2362.49	0.22167		2360.56	0.32948		2360.56	0.39198		2360.56	0.46813
2360.56	0.16034		2364.42	0.22176		2362.49	0.33019		2362.49	0.3919		2362.49	0.46814
2362.49	0.16033		2366.34	0.22184		2364.42	0.32789		2364.42	0.39182		2364.42	0.46815
2364.42	0.16029		2368.27	0.22189		2366.34	0.32563		2366.34	0.39173		2366.34	0.46813
2366.34	0.16023		2370.2	0.2219		2368.27	0.32642		2368.27	0.39164		2368.27	0.46811
2368.27	0.16017		2372.13	0.22188		2370.2	0.32913		2370.2	0.39153		2370.2	0.46812
2370.2	0.16011		2374.06	0.22186		2372.13	0.33033		2372.13	0.39142		2372.13	0.46813
2372.13	0.16004		2375.99	0.22185		2374.06	0.32957		2374.06	0.39132		2374.06	0.46814
2374.06	0.15997		2377.92	0.22185		2375.99	0.32884		2375.99	0.39123		2375.99	0.46814
2375.99	0.15993		2379.84	0.22189		2377.92	0.32875		2377.92	0.39112		2377.92	0.46814
2377.92	0.15991		2381.77	0.22194		2379.84	0.32847		2379.84	0.39102		2379.84	0.46815
2379.84	0.15989		2383.7	0.22198		2381.77	0.32783		2381.77	0.39095		2381.77	0.46819
2381.77	0.15988		2385.63	0.22197		2383.7	0.32769		2383.7	0.39093		2383.7	0.46825
2383.7	0.15987		2387.56	0.22195		2385.63	0.32864		2385.63	0.39091		2385.63	0.46832
2385.63	0.15988		2389.49	0.22192		2387.56	0.32977		2387.56	0.39084		2387.56	0.46842
2387.56	0.15992		2391.42	0.22189		2389.49	0.32948		2389.49	0.39074		2389.49	0.46854
2389.49	0.16001		2393.34	0.22186		2391.42	0.32762		2391.42	0.39065		2391.42	0.46864
2391.42	0.16013		2395.27	0.22184		2393.34	0.32577		2393.34	0.39059		2393.34	0.46869
2393.34	0.16029		2397.2	0.22182		2395.27	0.32505		2395.27	0.39052		2395.27	0.46872
2395.27	0.16044		2399.13	0.22185		2397.2	0.3254		2397.2	0.39048		2397.2	0.46877
2397.2	0.16057		2401.06	0.22193		2399.13	0.32638		2399.13	0.39048		2399.13	0.4688
2399.13	0.16068		2402.99	0.22198		2401.06	0.32722		2401.06	0.39055		2401.06	0.46882
2401.06	0.16074		2404.92	0.22194		2402.99	0.32693		2402.99	0.39067		2402.99	0.46883
2402.99	0.16078		2406.84	0.22184		2404.92	0.32526		2404.92	0.39081		2404.92	0.46883
2404.92	0.1608		2408.77	0.22176		2406.84	0.32363		2406.84	0.39091		2406.84	0.46883
2406.84	0.16085		2410.7	0.22174		2408.77	0.32409		2408.77	0.39098		2408.77	0.46883
2408.77	0.16092		2412.63	0.22177		2410.7	0.32665		2410.7	0.39103		2410.7	0.46884
2410.7	0.16098		2414.56	0.22183		2412.63	0.32869		2412.63	0.39109		2412.63	0.46884
2412.63	0.16102		2416.49	0.22187		2414.56	0.32862		2414.56	0.39116		2414.56	0.46884
2414.56	0.16105		2418.42	0.22189		2416.49	0.32778		2416.49	0.39123		2416.49	0.46887
2416.49	0.1611		2420.34	0.2219		2418.42	0.32762		2418.42	0.3913		2418.42	0.46894
2418.42	0.16114		2422.27	0.22192		2420.34	0.32767		2420.34	0.39135		2420.34	0.46903
2420.34	0.16118		2424.2	0.22195		2422.27	0.32738		2422.27	0.39139		2422.27	0.46912
2422.27	0.1612		2426.13	0.22199		2424.2	0.32716		2424.2	0.39141		2424.2	0.46917
2424.2	0.16121		2428.06	0.22204		2426.13	0.3274		2426.13	0.3914		2426.13	0.46922
2426.13	0.16123		2429.99	0.22208		2428.06	0.32813		2428.06	0.39141		2428.06	0.46928
2428.06	0.16127		2431.92	0.22211		2429.99	0.32907		2429.99	0.39143		2429.99	0.46934
2429.99	0.16131		2433.84	0.22212		2431.92	0.32983		2431.92	0.39144		2431.92	0.46939
2431.92	0.16133		2435.77	0.22213		2433.84	0.33036		2433.84	0.39142		2433.84	0.46942
2433.84	0.16132		2437.7	0.22213		2435.77	0.33038		2435.77	0.39138		2435.77	0.46945
2435.77	0.16129		2439.63	0.22215		2437.7	0.3295		2437.7	0.39134		2437.7	0.46949
2437.7	0.16126		2441.56	0.22218		2439.63	0.32839		2439.63	0.39129		2439.63	0.46951
2439.63	0.16123		2443.49	0.22222		2441.56	0.32822		2441.56	0.39125		2441.56	0.46952
2441.56	0.16122		2445.42	0.22223		2443.49	0.329		2443.49	0.39122		2443.49	0.46954
2443.49	0.16121		2447.34	0.22221		2445.42	0.32993		2445.42	0.39122		2445.42	0.46956
2445.42	0.16119		2449.27	0.22219		2447.34	0.33039		2447.34	0.39123		2447.34	0.46957
2447.34	0.16116		2451.2	0.2222		2449.27	0.33002		2449.27	0.39126		2449.27	0.46958
2449.27	0.16112		2453.13	0.22224		2451.2	0.32907		2451.2	0.39129		2451.2	0.4696
2451.2	0.16108		2455.06	0.22227		2453.13	0.32829		2453.13	0.39131		2453.13	0.46961
2453.13	0.16104		2456.99	0.22228		2455.06	0.32784		2455.06	0.39133		2455.06	0.46961
2455.06	0.161		2458.92	0.22228		2456.99	0.32748		2456.99	0.39135		2456.99	0.4696
2456.99	0.16097		2460.84	0.22228		2458.92	0.32738		2458.92	0.39137		2458.92	0.46956
2458.92	0.16096		2462.77	0.22228		2460.84	0.32775		2460.84	0.39138		2460.84	0.46952
2460.84	0.16096		2464.7	0.22228		2462.77	0.32847		2462.77	0.39139		2462.77	0.46948
2462.77	0.16095		2466.63	0.2223		2464.7	0.32892		2464.7	0.39141		2464.7	0.46946
2464.7	0.16093		2468.56	0.22234		2466.63	0.32821		2466.63	0.39143		2466.63	0.46945
2466.63	0.16092		2470.49	0.22239		2468.56	0.32688		2468.56	0.39143		2468.56	0.46942
2468.56	0.16091		2472.42	0.22241		2470.49	0.32687		2470.49	0.39142		2470.49	0.46938
2470.49	0.1609		2474.34	0.2224		2472.42	0.32811		2472.42	0.3914		2472.42	0.46934
2472.42	0.1609		2476.27	0.22238		2474.34	0.32837		2474.34	0.39139		2474.34	0.46931
2474.34	0.16091		2478.2	0.22235		2476.27	0.32737		2476.27	0.39139		2476.27	0.46928
2476.27	0.16093		2480.13	0.22233		2478.2	0.32702		2478.2	0.39141		2478.2	0.46926
2478.2	0.16093		2482.06	0.22233		2480.13	0.3277		2480.13	0.39143		2480.13	0.46925
2480.13	0.16091		2483.99	0.22234		2482.06	0.32805		2482.06	0.39143		2482.06	0.46922
2482.06	0.1609		2485.92	0.22238		2483.99	0.32783		2483.99	0.39142		2483.99	0.46918
2483.99	0.16089		2487.84	0.22243		2485.92	0.32814		2485.92	0.39142		2485.92	0.46916
2485.92	0.16088		2489.77	0.22247		2487.84	0.3292		2487.84	0.39146		2487.84	0.4692
2487.84	0.16085		2491.7	0.22251		2489.77	0.32974		2489.77	0.3915		2489.77	0.46928
2489.77	0.16084		2493.63	0.22253		2491.7	0.32907		2491.7	0.39153		2491.7	0.46939
2491.7	0.16086		2495.56	0.22255		2493.63	0.32851		2493.63	0.39156		2493.63	0.4695
2493.63	0.1609		2497.49	0.22259		2495.56	0.32911		2495.56	0.3916		2495.56	0.46959
2495.56	0.16094		2499.42	0.22266		2497.49	0.3297		2497.49	0.39163		2497.49	0.46963
2497.49	0.16099		2501.34	0.22274		2499.42	0.32919		2499.42	0.39166		2499.42	0.46965
2499.42	0.16106		2503.27	0.22282		2501.34	0.32833		2501.34	0.39166		2501.34	0.46966
2501.34	0.16111		2505.2	0.22286		2503.27	0.32805		2503.27	0.39165		2503.27	0.4697
2503.27	0.16115		2507.13	0.22287		2505.2	0.3286		2505.2	0.39165		2505.2	0.46977
2505.2	0.16118		2509.06	0.22289		2507.13	0.32958		2507.13	0.39165		2507.13	0.46984
2507.13	0.1612		2510.99	0.22294		2509.06	0.32979		2509.06	0.39162		2509.06	0.4699
2509.06	0.1612		2512.92	0.22302		2510.99	0.329		2510.99	0.39158		2510.99	0.46991
2510.99	0.16122		2514.84	0.22311		2512.92	0.32857		2512.92	0.39154		2512.92	0.46991
2512.92	0.16126		2516.77	0.22319		2514.84	0.32862		2514.84	0.39153		2514.84	0.46991
2514.84	0.16131		2518.7	0.22329		2516.77	0.32787		2516.77	0.39154		2516.77	0.46992
2516.77	0.16136		2520.63	0.2234		2518.7	0.32708		2518.7	0.39156		2518.7	0.46993
2518.7	0.1614		2522.56	0.2235		2520.63	0.32819		2520.63	0.39158		2520.63	0.46992
2520.63	0.16142		2524.49	0.22359		2522.56	0.3304		2522.56	0.39159		2522.56	0.46991
2522.56	0.16144		2526.42	0.22366		2524.49	0.33122		2524.49	0.3916		2524.49	0.46992
2524.49	0.16143		2528.34	0.22373		2526.42	0.33004		2526.42	0.39162		2526.42	0.46993
2526.42	0.16141		2530.27	0.22376		2528.34	0.32863		2528.34	0.39165		2528.34	0.46995
2528.34	0.1614		2532.2	0.22379		2530.27	0.32866		2530.27	0.39166		2530.27	0.46995
2530.27	0.1614		2534.13	0.22384		2532.2	0.32972		2532.2	0.39166		2532.2	0.46994
2532.2	0.16139		2536.06	0.22392		2534.13	0.33033		2534.13	0.39167		2534.13	0.46995
2534.13	0.16138		2537.99	0.22401		2536.06	0.33033		2536.06	0.39168		2536.06	0.46998
2536.06	0.16136		2539.92	0.22408		2537.99	0.33047		2537.99	0.3917		2537.99	0.47002
2537.99	0.16134		2541.84	0.22417		2539.92	0.33035		2539.92	0.39172		2539.92	0.47007
2539.92	0.16131		2543.77	0.22426		2541.84	0.3293		2541.84	0.39173		2541.84	0.47011
2541.84	0.16129		2545.7	0.22431		2543.77	0.32812		2543.77	0.39169		2543.77	0.47017
2543.77	0.1613		2547.63	0.22432		2545.7	0.32788		2545.7	0.39162		2545.7	0.47021
2545.7	0.16133		2549.56	0.22427		2547.63	0.32825		2547.63	0.39154		2547.63	0.47024
2547.63	0.16135		2551.49	0.22421		2549.56	0.3282		2549.56	0.39148		2549.56	0.47026
2549.56	0.16139		2553.42	0.22416		2551.49	0.3278		2551.49	0.39146		2551.49	0.47028
2551.49	0.16142		2555.34	0.22412		2553.42	0.32831		2553.42	0.39146		2553.42	0.47028
2553.42	0.16145		2557.27	0.22409		2555.34	0.32979		2555.34	0.39147		2555.34	0.47027
2555.34	0.16146		2559.2	0.22407		2557.27	0.33042		2557.27	0.39147		2557.27	0.47025
2557.27	0.16144		2561.13	0.22406		2559.2	0.32963		2559.2	0.39147		2559.2	0.47022
2559.2	0.16139		2563.06	0.22403		2561.13	0.32916		2561.13	0.3915		2561.13	0.4702
2561.13	0.16133		2564.99	0.22401		2563.06	0.32951		2563.06	0.39156		2563.06	0.47021
2563.06	0.16128		2566.92	0.22401		2564.99	0.32967		2564.99	0.39163		2564.99	0.47024
2564.99	0.16124		2568.84	0.22404		2566.92	0.32988		2566.92	0.39167		2566.92	0.47027
2566.92	0.16123		2570.77	0.22409		2568.84	0.33071		2568.84	0.39169		2568.84	0.47029
2568.84	0.16123		2572.7	0.22415		2570.77	0.33136		2570.77	0.39169		2570.77	0.47031
2570.77	0.16124		2574.63	0.2242		2572.7	0.33158		2572.7	0.39167		2572.7	0.47029
2572.7	0.16127		2576.56	0.22425		2574.63	0.33184		2574.63	0.39163		2574.63	0.47026
2574.63	0.16131		2578.49	0.2243		2576.56	0.33156		2576.56	0.39159		2576.56	0.47023
2576.56	0.16133		2580.42	0.22433		2578.49	0.33051		2578.49	0.39154		2578.49	0.47023
2578.49	0.16132		2582.34	0.22435		2580.42	0.32987		2580.42	0.39148		2580.42	0.47024
2580.42	0.16131		2584.27	0.2244		2582.34	0.32996		2582.34	0.39145		2582.34	0.47023
2582.34	0.16131		2586.2	0.22447		2584.27	0.32992		2584.27	0.39145		2584.27	0.4702
2584.27	0.16135		2588.13	0.22455		2586.2	0.32963		2586.2	0.39146		2586.2	0.47015
2586.2	0.16142		2590.06	0.22463		2588.13	0.32912		2588.13	0.39149		2588.13	0.47009
2588.13	0.1615		2591.99	0.22472		2590.06	0.32794		2590.06	0.39152		2590.06	0.47003
2590.06	0.16154		2593.92	0.22481		2591.99	0.32678		2591.99	0.39155		2591.99	0.46997
2591.99	0.16156		2595.84	0.22491		2593.92	0.32714		2593.92	0.39157		2593.92	0.4699
2593.92	0.16159		2597.77	0.22502		2595.84	0.32902		2595.84	0.3916		2595.84	0.46982
2595.84	0.16163		2599.7	0.22511		2597.77	0.33084		2597.77	0.39164		2597.77	0.46976
2597.77	0.16164		2601.63	0.2252		2599.7	0.33137		2599.7	0.39169		2599.7	0.46972
2599.7	0.16163		2603.56	0.22529		2601.63	0.3306		2601.63	0.39177		2601.63	0.46969
2601.63	0.16162		2605.49	0.2254		2603.56	0.32943		2603.56	0.39186		2603.56	0.46966
2603.56	0.16165		2607.42	0.22553		2605.49	0.32904		2605.49	0.39197		2605.49	0.46964
2605.49	0.1617		2609.34	0.22568		2607.42	0.33013		2607.42	0.39211		2607.42	0.46963
2607.42	0.16176		2611.27	0.22584		2609.34	0.33222		2609.34	0.39226		2609.34	0.46963
2609.34	0.1618		2613.2	0.22599		2611.27	0.33394		2611.27	0.3924		2611.27	0.46964
2611.27	0.16184		2615.13	0.22612		2613.2	0.3344		2613.2	0.39252		2613.2	0.46967
2613.2	0.16186		2617.06	0.22624		2615.13	0.33384		2615.13	0.3926		2615.13	0.4697
2615.13	0.16187		2618.99	0.22635		2617.06	0.33265		2617.06	0.39266		2617.06	0.46976
2617.06	0.16187		2620.92	0.22643		2618.99	0.33124		2618.99	0.3927		2618.99	0.46986
2618.99	0.16187		2622.84	0.22648		2620.92	0.3307		2620.92	0.39272		2620.92	0.46996
2620.92	0.16187		2624.77	0.22654		2622.84	0.33161		2622.84	0.39274		2622.84	0.47003
2622.84	0.16187		2626.7	0.22663		2624.77	0.33277		2624.77	0.39278		2624.77	0.47006
2624.77	0.16189		2628.63	0.22674		2626.7	0.33282		2626.7	0.39286		2626.7	0.4701
2626.7	0.16189		2630.56	0.22685		2628.63	0.33198		2628.63	0.39295		2628.63	0.47016
2628.63	0.16186		2632.49	0.22692		2630.56	0.33114		2630.56	0.39302		2630.56	0.47023
2630.56	0.16177		2634.42	0.22699		2632.49	0.3304		2632.49	0.39306		2632.49	0.4703
2632.49	0.16161		2636.34	0.22708		2634.42	0.3296		2634.42	0.3931		2634.42	0.47037
2634.42	0.16143		2638.27	0.22719		2636.34	0.32946		2636.34	0.39315		2636.34	0.47044
2636.34	0.16125		2640.2	0.22731		2638.27	0.33086		2638.27	0.3932		2638.27	0.47051
2638.27	0.16113		2642.13	0.22746		2640.2	0.33273		2640.2	0.39324		2640.2	0.4706
2640.2	0.16106		2644.06	0.22764		2642.13	0.33284		2642.13	0.39322		2642.13	0.47071
2642.13	0.16102		2645.99	0.22783		2644.06	0.33144		2644.06	0.39318		2644.06	0.47082
2644.06	0.16099		2647.92	0.22801		2645.99	0.3312		2645.99	0.39314		2645.99	0.47091
2645.99	0.16095		2649.84	0.22818		2647.92	0.33285		2647.92	0.39311		2647.92	0.47098
2647.92	0.16093		2651.77	0.22834		2649.84	0.33408		2649.84	0.39311		2649.84	0.47104
2649.84	0.16092		2653.7	0.22851		2651.77	0.33338		2651.77	0.39313		2651.77	0.47112
2651.77	0.16091		2655.63	0.22869		2653.7	0.33213		2653.7	0.39315		2653.7	0.4712
2653.7	0.16086		2657.56	0.22884		2655.63	0.33226		2655.63	0.39318		2655.63	0.47125
2655.63	0.16081		2659.49	0.22898		2657.56	0.33376		2657.56	0.39323		2657.56	0.47126
2657.56	0.16078		2661.42	0.22911		2659.49	0.33524		2659.49	0.3933		2659.49	0.47127
2659.49	0.16078		2663.34	0.22926		2661.42	0.33604		2661.42	0.39338		2661.42	0.47131
2661.42	0.1608		2665.27	0.22944		2663.34	0.33645		2663.34	0.39344		2663.34	0.47135
2663.34	0.16081		2667.2	0.22963		2665.27	0.33618		2665.27	0.39351		2665.27	0.47136
2665.27	0.1608		2669.13	0.22983		2667.2	0.33483		2667.2	0.39358		2667.2	0.47135
2667.2	0.16076		2671.06	0.23003		2669.13	0.33356		2669.13	0.39365		2669.13	0.47132
2669.13	0.16075		2672.99	0.23026		2671.06	0.33376		2671.06	0.39371		2671.06	0.4713
2671.06	0.16079		2674.92	0.23052		2672.99	0.33462		2672.99	0.39377		2672.99	0.47132
2672.99	0.16083		2676.84	0.2308		2674.92	0.33456		2674.92	0.39385		2674.92	0.47136
2674.92	0.16086		2678.77	0.23107		2676.84	0.33397		2676.84	0.39393		2676.84	0.4714
2676.84	0.16091		2680.7	0.23131		2678.77	0.33417		2678.77	0.39401		2678.77	0.47144
2678.77	0.16099		2682.63	0.23151		2680.7	0.33519		2680.7	0.3941		2680.7	0.4715
2680.7	0.16106		2684.56	0.23169		2682.63	0.33611		2682.63	0.3942		2682.63	0.47155
2682.63	0.16111		2686.49	0.23188		2684.56	0.33644		2684.56	0.39428		2684.56	0.47157
2684.56	0.16115		2688.41	0.23211		2686.49	0.33639		2686.49	0.39432		2686.49	0.47156
2686.49	0.16119		2690.34	0.23237		2688.41	0.33634		2688.41	0.39432		2688.41	0.47154
2688.41	0.16123		2692.27	0.23265		2690.34	0.33646		2690.34	0.3943		2690.34	0.47151
2690.34	0.16127		2694.2	0.23292		2692.27	0.33829		2692.27	0.39429		2692.27	0.47149
2692.27	0.1613		2696.13	0.2332		2694.2	0.33825		2694.2	0.39429		2694.2	0.47148
2694.2	0.16135		2698.06	0.23347		2696.13	0.33823		2696.13	0.3943		2696.13	0.47145
2696.13	0.16141		2699.99	0.23374		2698.06	0.33824		2698.06	0.39432		2698.06	0.47141
2698.06	0.16147		2701.91	0.23402		2699.99	0.33827		2699.99	0.39435		2699.99	0.47136
2699.99	0.16153		2703.84	0.23432		2701.91	0.33834		2701.91	0.39439		2701.91	0.47131
2701.91	0.16158		2705.77	0.23462		2703.84	0.33843		2703.84	0.39443		2703.84	0.47126
2703.84	0.16162		2707.7	0.23491		2705.77	0.33854		2705.77	0.39447		2705.77	0.47123
2705.77	0.16165		2709.63	0.23521		2707.7	0.33868		2707.7	0.3945		2707.7	0.47119
2707.7	0.16164		2711.56	0.23554		2709.63	0.33885		2709.63	0.39451		2709.63	0.47117
2709.63	0.16164		2713.49	0.23591		2711.56	0.33905		2711.56	0.3945		2711.56	0.47116
2711.56	0.16168		2715.41	0.23628		2713.49	0.33927		2713.49	0.39449		2713.49	0.47115
2713.49	0.16175		2717.34	0.23663		2715.41	0.33952		2715.41	0.39446		2715.41	0.47112
2715.41	0.16185		2719.27	0.23696		2717.34	0.33979		2717.34	0.39442		2717.34	0.47109
2717.34	0.16194		2721.2	0.2373		2719.27	0.34009		2719.27	0.39438		2719.27	0.47108
2719.27	0.16202		2723.13	0.23766		2721.2	0.34042		2721.2	0.39437		2721.2	0.47108
2721.2	0.16207		2725.06	0.23802		2723.13	0.34077		2723.13	0.39439		2723.13	0.4711
2723.13	0.1621		2726.99	0.23836		2725.06	0.34115		2725.06	0.39444		2725.06	0.47114
2725.06	0.16213		2728.91	0.23868		2726.99	0.34156		2726.99	0.39453		2726.99	0.47119
2726.99	0.16216		2730.84	0.239		2728.91	0.342		2728.91	0.39464		2728.91	0.47123
2728.91	0.16221		2732.77	0.23929		2730.84	0.34246		2730.84	0.39473		2730.84	0.47128
2730.84	0.16226		2734.7	0.23957		2732.77	0.34294		2732.77	0.39482		2732.77	0.47134
2732.77	0.16231		2736.63	0.23988		2734.7	0.34346		2734.7	0.3949		2734.7	0.47141
2734.7	0.16233		2738.56	0.24023		2736.63	0.344		2736.63	0.39497		2736.63	0.47152
2736.63	0.16233		2740.49	0.24061		2738.56	0.34456		2738.56	0.39504		2738.56	0.47163
2738.56	0.16232		2742.41	0.241		2740.49	0.34516		2740.49	0.39514		2740.49	0.47173
2740.49	0.1623		2744.34	0.24142		2742.41	0.34578		2742.41	0.39527		2742.41	0.47183
2742.41	0.16227		2746.27	0.24186		2744.34	0.34642		2744.34	0.3954		2744.34	0.47195
2744.34	0.16227		2748.2	0.24235		2746.27	0.34709		2746.27	0.39553		2746.27	0.4721
2746.27	0.16231		2750.13	0.24288		2748.2	0.34779		2748.2	0.39562		2748.2	0.47228
2748.2	0.16235		2752.06	0.24345		2750.13	0.34852		2750.13	0.39568		2750.13	0.47248
2750.13	0.16235		2753.99	0.24406		2752.06	0.34929		2752.06	0.39571		2752.06	0.47267
2752.06	0.16234		2755.91	0.24471		2753.99	0.35004		2753.99	0.39575		2753.99	0.47284
2753.99	0.16231		2757.84	0.24544		2755.91	0.35079		2755.91	0.39579		2755.91	0.47298
2755.91	0.16228		2759.77	0.24628		2757.84	0.3516		2757.84	0.39585		2757.84	0.4731
2757.84	0.16224		2761.7	0.24729		2759.77	0.35249		2759.77	0.39594		2759.77	0.47317
2759.77	0.1622		2763.63	0.24849		2761.7	0.35344		2761.7	0.39605		2761.7	0.47323
2761.7	0.16216		2765.56	0.24984		2763.63	0.35441		2763.63	0.39617		2763.63	0.47329
2763.63	0.16212		2767.49	0.25132		2765.56	0.35544		2765.56	0.3963		2765.56	0.47337
2765.56	0.16207		2769.41	0.25291		2767.49	0.35657		2767.49	0.39644		2767.49	0.47347
2767.49	0.16201		2771.34	0.25465		2769.41	0.35784		2769.41	0.3966		2769.41	0.47361
2769.41	0.16195		2773.27	0.25658		2771.34	0.35923		2771.34	0.39678		2771.34	0.47375
2771.34	0.1619		2775.2	0.2587		2773.27	0.36065		2773.27	0.39695		2773.27	0.47386
2773.27	0.16186		2777.13	0.26103		2775.2	0.36203		2775.2	0.39709		2775.2	0.47398
2775.2	0.16182		2779.06	0.26351		2777.13	0.36333		2777.13	0.39723		2777.13	0.47412
2777.13	0.16181		2780.99	0.26611		2779.06	0.36457		2779.06	0.39736		2779.06	0.47427
2779.06	0.16185		2782.91	0.26878		2780.99	0.36574		2780.99	0.39748		2780.99	0.47443
2780.99	0.16192		2784.84	0.27151		2782.91	0.36692		2782.91	0.39761		2782.91	0.47461
2782.91	0.16196		2786.77	0.27431		2784.84	0.36809		2784.84	0.39775		2784.84	0.47484
2784.84	0.162		2788.7	0.27714		2786.77	0.36922		2786.77	0.39789		2786.77	0.47508
2786.77	0.16207		2790.63	0.28001		2788.7	0.37026		2788.7	0.39803		2788.7	0.47532
2788.7	0.16218		2792.56	0.28288		2790.63	0.37119		2790.63	0.39816		2790.63	0.47552
2790.63	0.1623		2794.49	0.28573		2792.56	0.37206		2792.56	0.39828		2792.56	0.47572
2792.56	0.16239		2796.41	0.28852		2794.49	0.37295		2794.49	0.39839		2794.49	0.47595
2794.49	0.16245		2798.34	0.29128		2796.41	0.3739		2796.41	0.39853		2796.41	0.47621
2796.41	0.16252		2800.27	0.29397		2798.34	0.37482		2798.34	0.3987		2798.34	0.47648
2798.34	0.16263		2802.2	0.29651		2800.27	0.37564		2800.27	0.39893		2800.27	0.47675
2800.27	0.16276		2804.13	0.29882		2802.2	0.37636		2802.2	0.39921		2802.2	0.47701
2802.2	0.16291		2806.06	0.30092		2804.13	0.377		2804.13	0.39951		2804.13	0.47725
2804.13	0.16307		2807.99	0.30282		2806.06	0.37754		2806.06	0.39978		2806.06	0.4775
2806.06	0.16325		2809.91	0.30451		2807.99	0.37795		2807.99	0.4		2807.99	0.47773
2807.99	0.16342		2811.84	0.30595		2809.91	0.37832		2809.91	0.40021		2809.91	0.47795
2809.91	0.16358		2813.77	0.30711		2811.84	0.37866		2811.84	0.40043		2811.84	0.47815
2811.84	0.16376		2815.7	0.30795		2813.77	0.37893		2813.77	0.40068		2813.77	0.47836
2813.77	0.16396		2817.63	0.30848		2815.7	0.37905		2815.7	0.40091		2815.7	0.47859
2815.7	0.16418		2819.56	0.30871		2817.63	0.37908		2817.63	0.40112		2817.63	0.4788
2817.63	0.16439		2821.49	0.30866		2819.56	0.37907		2819.56	0.40131		2819.56	0.47898
2819.56	0.16463		2823.41	0.30834		2821.49	0.37899		2821.49	0.40148		2821.49	0.47914
2821.49	0.16491		2825.34	0.30778		2823.41	0.37879		2823.41	0.40158		2823.41	0.47929
2823.41	0.16518		2827.27	0.30699		2825.34	0.37846		2825.34	0.40162		2825.34	0.47943
2825.34	0.16543		2829.2	0.30598		2827.27	0.37804		2827.27	0.40167		2827.27	0.47953
2827.27	0.16565		2831.13	0.30474		2829.2	0.37751		2829.2	0.40176		2829.2	0.47958
2829.2	0.16587		2833.06	0.30333		2831.13	0.3769		2831.13	0.40187		2831.13	0.4796
2831.13	0.16612		2834.99	0.30178		2833.06	0.37623		2833.06	0.40197		2833.06	0.47962
2833.06	0.16639		2836.91	0.30011		2834.99	0.37553		2834.99	0.40204		2834.99	0.47963
2834.99	0.16668		2838.84	0.29835		2836.91	0.3748		2836.91	0.40208		2836.91	0.47962
2836.91	0.16697		2840.77	0.29653		2838.84	0.37396		2838.84	0.40209		2838.84	0.47957
2838.84	0.16723		2842.7	0.29465		2840.77	0.37303		2840.77	0.40205		2840.77	0.47947
2840.77	0.16745		2844.63	0.29274		2842.7	0.37213		2842.7	0.40195		2842.7	0.47933
2842.7	0.16764		2846.56	0.29086		2844.63	0.37135		2844.63	0.40179		2844.63	0.47917
2844.63	0.16781		2848.49	0.28908		2846.56	0.37062		2846.56	0.40158		2846.56	0.47901
2846.56	0.16798		2850.41	0.2874		2848.49	0.36984		2848.49	0.40136		2848.49	0.47882
2848.49	0.16817		2852.34	0.28585		2850.41	0.36902		2850.41	0.40117		2850.41	0.47861
2850.41	0.16839		2854.27	0.28442		2852.34	0.36818		2852.34	0.40101		2852.34	0.47836
2852.34	0.16864		2856.2	0.28309		2854.27	0.36735		2854.27	0.40085		2854.27	0.4781
2854.27	0.16889		2858.13	0.28184		2856.2	0.36657		2856.2	0.40071		2856.2	0.47782
2856.2	0.16912		2860.06	0.28068		2858.13	0.36583		2858.13	0.40057		2858.13	0.47754
2858.13	0.16932		2861.99	0.27966		2860.06	0.36511		2860.06	0.40045		2860.06	0.47727
2860.06	0.16951		2863.91	0.27878		2861.99	0.36439		2861.99	0.4003		2861.99	0.47701
2861.99	0.16966		2865.84	0.27803		2863.91	0.36371		2863.91	0.40012		2863.91	0.47675
2863.91	0.16978		2867.77	0.27741		2865.84	0.3631		2865.84	0.3999		2865.84	0.47651
2865.84	0.16986		2869.7	0.27691		2867.77	0.36257		2867.77	0.39969		2867.77	0.47631
2867.77	0.16992		2871.63	0.27649		2869.7	0.36212		2869.7	0.39953		2869.7	0.47614
2869.7	0.17001		2873.56	0.27619		2871.63	0.36173		2871.63	0.3994		2871.63	0.47596
2871.63	0.17014		2875.49	0.27603		2873.56	0.36143		2873.56	0.39928		2873.56	0.47574
2873.56	0.17031		2877.41	0.27596		2875.49	0.36114		2875.49	0.39917		2875.49	0.47553
2875.49	0.17046		2879.34	0.27597		2877.41	0.36083		2877.41	0.39906		2877.41	0.47535
2877.41	0.17058		2881.27	0.27605		2879.34	0.36057		2879.34	0.39895		2879.34	0.4752
2879.34	0.17069		2883.2	0.27619		2881.27	0.36047		2881.27	0.39881		2881.27	0.47508
2881.27	0.17083		2885.13	0.27638		2883.2	0.36051		2883.2	0.39866		2883.2	0.47499
2883.2	0.17097		2887.06	0.27661		2885.13	0.36062		2885.13	0.39854		2885.13	0.47496
2885.13	0.17112		2888.99	0.27687		2887.06	0.36073		2887.06	0.39845		2887.06	0.47498
2887.06	0.17129		2890.91	0.27715		2888.99	0.36083		2888.99	0.39839		2888.99	0.47505
2888.99	0.17149		2892.84	0.27745		2890.91	0.36089		2890.91	0.39836		2890.91	0.47515
2890.91	0.17172		2894.77	0.27777		2892.84	0.361		2892.84	0.39835		2892.84	0.47525
2892.84	0.172		2896.7	0.27809		2894.77	0.36126		2894.77	0.39837		2894.77	0.47535
2894.77	0.17234		2898.63	0.27844		2896.7	0.36174		2896.7	0.39842		2896.7	0.47545
2896.7	0.17275		2900.56	0.27883		2898.63	0.36232		2898.63	0.39846		2898.63	0.47557
2898.63	0.1732		2902.49	0.27926		2900.56	0.36284		2900.56	0.39849		2900.56	0.47569
2900.56	0.17363		2904.41	0.27974		2902.49	0.36324		2902.49	0.39856		2902.49	0.47582
2902.49	0.17403		2906.34	0.28028		2904.41	0.36361		2904.41	0.39869		2904.41	0.47592
2904.41	0.17445		2908.27	0.28086		2906.34	0.36405		2906.34	0.39885		2906.34	0.47601
2906.34	0.17493		2910.2	0.28147		2908.27	0.36459		2908.27	0.39897		2908.27	0.47611
2908.27	0.17541		2912.13	0.28213		2910.2	0.36521		2910.2	0.39905		2910.2	0.47625
2910.2	0.17586		2914.06	0.28285		2912.13	0.36579		2912.13	0.39913		2912.13	0.47641
2912.13	0.17624		2915.99	0.28359		2914.06	0.36627		2914.06	0.3992		2914.06	0.47656
2914.06	0.17655		2917.91	0.28429		2915.99	0.36668		2915.99	0.39927		2915.99	0.47669
2915.99	0.17678		2919.84	0.28497		2917.91	0.36708		2917.91	0.39935		2917.91	0.47681
2917.91	0.17696		2921.77	0.28563		2919.84	0.36744		2919.84	0.39946		2919.84	0.47693
2919.84	0.17713		2923.7	0.2863		2921.77	0.36778		2921.77	0.39962		2921.77	0.47703
2921.77	0.17732		2925.63	0.28695		2923.7	0.36813		2923.7	0.39981		2923.7	0.47713
2923.7	0.17754		2927.56	0.28754		2925.63	0.36848		2925.63	0.40003		2925.63	0.47718
2925.63	0.17778		2929.49	0.28801		2927.56	0.36874		2927.56	0.40026		2927.56	0.47719
2927.56	0.178		2931.41	0.28833		2929.49	0.36886		2929.49	0.40047		2929.49	0.47721
2929.49	0.17817		2933.34	0.28844		2931.41	0.36891		2931.41	0.40065		2931.41	0.47729
2931.41	0.17825		2935.27	0.28836		2933.34	0.36899		2933.34	0.40079		2933.34	0.47738
2933.34	0.17826		2937.2	0.28815		2935.27	0.36907		2935.27	0.4009		2935.27	0.47744
2935.27	0.17824		2939.13	0.28779		2937.2	0.36907		2937.2	0.40097		2937.2	0.47749
2937.2	0.17819		2941.06	0.28722		2939.13	0.36893		2939.13	0.40103		2939.13	0.47756
2939.13	0.17808		2942.99	0.28642		2941.06	0.36866		2941.06	0.40108		2941.06	0.47764
2941.06	0.17793		2944.91	0.28543		2942.99	0.36831		2942.99	0.40113		2942.99	0.47769
2942.99	0.17779		2946.84	0.28428		2944.91	0.36788		2944.91	0.40118		2944.91	0.47771
2944.91	0.17765		2948.77	0.28299		2946.84	0.36737		2946.84	0.40122		2946.84	0.47767
2946.84	0.17751		2950.7	0.28157		2948.77	0.36683		2948.77	0.40121		2948.77	0.4776
2948.77	0.17734		2952.63	0.28		2950.7	0.36629		2950.7	0.40115		2950.7	0.47752
2950.7	0.17714		2954.56	0.27826		2952.63	0.36573		2952.63	0.40108		2952.63	0.47745
2952.63	0.17691		2956.49	0.27639		2954.56	0.36514		2954.56	0.40103		2954.56	0.47739
2954.56	0.17669		2958.41	0.27439		2956.49	0.36454		2956.49	0.40097		2956.49	0.47731
2956.49	0.17649		2960.34	0.27231		2958.41	0.36393		2958.41	0.40087		2958.41	0.47719
2958.41	0.17625		2962.27	0.27016		2960.34	0.36318		2960.34	0.40075		2960.34	0.47706
2960.34	0.17597		2964.2	0.268		2962.27	0.36226		2962.27	0.40067		2962.27	0.47691
2962.27	0.17567		2966.13	0.26586		2964.2	0.36124		2964.2	0.4006		2964.2	0.47676
2964.2	0.17541		2968.06	0.26372		2966.13	0.36022		2966.13	0.40049		2966.13	0.47662
2966.13	0.17517		2969.99	0.26158		2968.06	0.35921		2968.06	0.40036		2968.06	0.47649
2968.06	0.17496		2971.91	0.25943		2969.99	0.35819		2969.99	0.4002		2969.99	0.47635
2969.99	0.17476		2973.84	0.25737		2971.91	0.35711		2971.91	0.39999		2971.91	0.47615
2971.91	0.17455		2975.77	0.25545		2973.84	0.35603		2973.84	0.39974		2973.84	0.47585
2973.84	0.1743		2977.7	0.25368		2975.77	0.35503		2975.77	0.3995		2975.77	0.47551
2975.77	0.17402		2979.63	0.25207		2977.7	0.35408		2977.7	0.39929		2977.7	0.47521
2977.7	0.17376		2981.56	0.25062		2979.63	0.35308		2979.63	0.39909		2979.63	0.47493
2979.63	0.17354		2983.49	0.24932		2981.56	0.35202		2981.56	0.39891		2981.56	0.47464
2981.56	0.17335		2985.41	0.24812		2983.49	0.35093		2983.49	0.39868		2983.49	0.47438
2983.49	0.17313		2987.34	0.24705		2985.41	0.34987		2985.41	0.39838		2985.41	0.47419
2985.41	0.17287		2989.27	0.24613		2987.34	0.34885		2987.34	0.39807		2987.34	0.47405
2987.34	0.17257		2991.2	0.24534		2989.27	0.34791		2989.27	0.39779		2989.27	0.47392
2989.27	0.17229		2993.13	0.24464		2991.2	0.34705		2991.2	0.39753		2991.2	0.47377
2991.2	0.17204		2995.06	0.24405		2993.13	0.34632		2993.13	0.39726		2993.13	0.47362
2993.13	0.17181		2996.99	0.24359		2995.06	0.34572		2995.06	0.39702		2995.06	0.47346
2995.06	0.17161		2998.91	0.24326		2996.99	0.34513		2996.99	0.39682		2996.99	0.4733
2996.99	0.17149		3000.84	0.24305		2998.91	0.34452		2998.91	0.39667		2998.91	0.47313
2998.91	0.17144		3002.77	0.24293		3000.84	0.34399		3000.84	0.39654		3000.84	0.47298
3000.84	0.17139		3004.7	0.24287		3002.77	0.34355		3002.77	0.39644		3002.77	0.47282
3002.77	0.17131		3006.63	0.24283		3004.7	0.34312		3004.7	0.39633		3004.7	0.47268
3004.7	0.17119		3008.56	0.24285		3006.63	0.3427		3006.63	0.39621		3006.63	0.47256
3006.63	0.17105		3010.49	0.24292		3008.56	0.3424		3008.56	0.39607		3008.56	0.47241
3008.56	0.17091		3012.41	0.24303		3010.49	0.34228		3010.49	0.39594		3010.49	0.47224
3010.49	0.17076		3014.34	0.24317		3012.41	0.34221		3012.41	0.39585		3012.41	0.47211
3012.41	0.17062		3016.27	0.24329		3014.34	0.34205		3014.34	0.39586		3014.34	0.47206
3014.34	0.17048		3018.2	0.2434		3016.27	0.34182		3016.27	0.39592		3016.27	0.47205
3016.27	0.17037		3020.13	0.24349		3018.2	0.34161		3018.2	0.39598		3018.2	0.472
3018.2	0.17032		3022.06	0.2436		3020.13	0.34152		3020.13	0.39605		3020.13	0.47193
3020.13	0.17028		3023.99	0.24373		3022.06	0.3416		3022.06	0.39615		3022.06	0.47189
3022.06	0.17025		3025.91	0.24387		3023.99	0.34178		3023.99	0.3963		3023.99	0.47187
3023.99	0.17026		3027.84	0.244		3025.91	0.34193		3025.91	0.39646		3025.91	0.47186
3025.91	0.17028		3029.77	0.24413		3027.84	0.34198		3027.84	0.39662		3027.84	0.47186
3027.84	0.1703		3031.7	0.2443		3029.77	0.34193		3029.77	0.39679		3029.77	0.47187
3029.77	0.17031		3033.63	0.24449		3031.7	0.34183		3031.7	0.39695		3031.7	0.4719
3031.7	0.17033		3035.56	0.24469		3033.63	0.34168		3033.63	0.39706		3033.63	0.47192
3033.63	0.17032		3037.49	0.24491		3035.56	0.34158		3035.56	0.39712		3035.56	0.47192
3035.56	0.17028		3039.41	0.24516		3037.49	0.34154		3037.49	0.3972		3037.49	0.47191
3037.49	0.17027		3041.34	0.24542		3039.41	0.34155		3039.41	0.3973		3039.41	0.47195
3039.41	0.17035		3043.27	0.24564		3041.34	0.34154		3041.34	0.39739		3041.34	0.47204
3041.34	0.17043		3045.2	0.24581		3043.27	0.34157		3043.27	0.39743		3043.27	0.47215
3043.27	0.17048		3047.13	0.24592		3045.2	0.34168		3045.2	0.39741		3045.2	0.47222
3045.2	0.17052		3049.06	0.24604		3047.13	0.34184		3047.13	0.39735		3047.13	0.47227
3047.13	0.17057		3050.99	0.24619		3049.06	0.34194		3049.06	0.39725		3049.06	0.47233
3049.06	0.17061		3052.91	0.24635		3050.99	0.34193		3050.99	0.39712		3050.99	0.47237
3050.99	0.17068		3054.84	0.24653		3052.91	0.34182		3052.91	0.39698		3052.91	0.47237
3052.91	0.17081		3056.77	0.24671		3054.84	0.3417		3054.84	0.39683		3054.84	0.47233
3054.84	0.17097		3058.7	0.24687		3056.77	0.34164		3056.77	0.39672		3056.77	0.47226
3056.77	0.17112		3060.63	0.24698		3058.7	0.34168		3058.7	0.39662		3058.7	0.47221
3058.7	0.17125		3062.56	0.24705		3060.63	0.34175		3060.63	0.39651		3060.63	0.47224
3060.63	0.1714		3064.49	0.2471		3062.56	0.34184		3062.56	0.3964		3062.56	0.47232
3062.56	0.17162		3066.41	0.24716		3064.49	0.34198		3064.49	0.39633		3064.49	0.4724
3064.49	0.1719		3068.34	0.24725		3066.41	0.34214		3066.41	0.3963		3066.41	0.47247
3066.41	0.17223		3070.27	0.24738		3068.34	0.34221		3068.34	0.39626		3068.34	0.47255
3068.34	0.17254		3072.2	0.24754		3070.27	0.34217		3070.27	0.39623		3070.27	0.47257
3070.27	0.17284		3074.13	0.24773		3072.2	0.34208		3072.2	0.39623		3072.2	0.47249
3072.2	0.17313		3076.06	0.24796		3074.13	0.34197		3074.13	0.39628		3074.13	0.47234
3074.13	0.17339		3077.99	0.24826		3076.06	0.34187		3076.06	0.39634		3076.06	0.4722
3076.06	0.17358		3079.91	0.24857		3077.99	0.3418		3077.99	0.39638		3077.99	0.47212
3077.99	0.17371		3081.84	0.24886		3079.91	0.3417		3079.91	0.39635		3079.91	0.47209
3079.91	0.17381		3083.77	0.24914		3081.84	0.34154		3081.84	0.39626		3081.84	0.47206
3081.84	0.17393		3085.7	0.2494		3083.77	0.3414		3083.77	0.39615		3083.77	0.47196
3083.77	0.17405		3087.63	0.24962		3085.7	0.34138		3085.7	0.39606		3085.7	0.47182
3085.7	0.17415		3089.56	0.24978		3087.63	0.34153		3087.63	0.39605		3087.63	0.47174
3087.63	0.17423		3091.49	0.2499		3089.56	0.34177		3089.56	0.39614		3089.56	0.47175
3089.56	0.1743		3093.41	0.25003		3091.49	0.34197		3091.49	0.39622		3091.49	0.47178
3091.49	0.17436		3095.34	0.25021		3093.41	0.34208		3093.41	0.39626		3093.41	0.47173
3093.41	0.1744		3097.27	0.25044		3095.34	0.34221		3095.34	0.39631		3095.34	0.47163
3095.34	0.17444		3099.2	0.25067		3097.27	0.34242		3097.27	0.39642		3097.27	0.47152
3097.27	0.17447		3101.13	0.2509		3099.2	0.34262		3099.2	0.39652		3099.2	0.47143
3099.2	0.17454		3103.06	0.25113		3101.13	0.34276		3101.13	0.39656		3101.13	0.47138
3101.13	0.17464		3104.99	0.25139		3103.06	0.34289		3103.06	0.39654		3103.06	0.47136
3103.06	0.17469		3106.91	0.25167		3104.99	0.34303		3104.99	0.39649		3104.99	0.47135
3104.99	0.17469		3108.84	0.25196		3106.91	0.34321		3106.91	0.39647		3106.91	0.47136
3106.91	0.17469		3110.77	0.25223		3108.84	0.34341		3108.84	0.39648		3108.84	0.47141
3108.84	0.17473		3112.7	0.25248		3110.77	0.34364		3110.77	0.39651		3110.77	0.47147
3110.77	0.17478		3114.63	0.25275		3112.7	0.34397		3112.7	0.39655		3112.7	0.47151
3112.7	0.17484		3116.56	0.25304		3114.63	0.34443		3114.63	0.39655		3114.63	0.47153
3114.63	0.17486		3118.49	0.25331		3116.56	0.34496		3116.56	0.39651		3116.56	0.47162
3116.56	0.17482		3120.41	0.25352		3118.49	0.34551		3118.49	0.39644		3118.49	0.47177
3118.49	0.17472		3122.34	0.25373		3120.41	0.34597		3120.41	0.39636		3120.41	0.47195
3120.41	0.17463		3124.27	0.25395		3122.34	0.3463		3122.34	0.39626		3122.34	0.47212
3122.34	0.17459		3126.2	0.25417		3124.27	0.34656		3124.27	0.39613		3124.27	0.47228
3124.27	0.17458		3128.13	0.25438		3126.2	0.34675		3126.2	0.39595		3126.2	0.47236
3126.2	0.17456		3130.06	0.25458		3128.13	0.34691		3128.13	0.39577		3128.13	0.4723
3128.13	0.17454		3131.99	0.25477		3130.06	0.34707		3130.06	0.39567		3130.06	0.4722
3130.06	0.17452		3133.91	0.25495		3131.99	0.34731		3131.99	0.39564		3131.99	0.47218
3131.99	0.17455		3135.84	0.25508		3133.91	0.34761		3133.91	0.39564		3133.91	0.47229
3133.91	0.17465		3137.77	0.25516		3135.84	0.34788		3135.84	0.39567		3135.84	0.47249
3135.84	0.17482		3139.7	0.25527		3137.77	0.34799		3137.77	0.39571		3137.77	0.47269
3137.77	0.17502		3141.63	0.25548		3139.7	0.34787		3139.7	0.39574		3139.7	0.47279
3139.7	0.17521		3143.56	0.2558		3141.63	0.34761		3141.63	0.39573		3141.63	0.47277
3141.63	0.17535		3145.49	0.25621		3143.56	0.34742		3143.56	0.39569		3143.56	0.47272
3143.56	0.17547		3147.41	0.25663		3145.49	0.34732		3145.49	0.39567		3145.49	0.47267
3145.49	0.17558		3149.34	0.257		3147.41	0.34724		3147.41	0.39569		3147.41	0.47261
3147.41	0.17574		3151.27	0.25731		3149.34	0.34719		3149.34	0.39574		3149.34	0.47258
3149.34	0.17593		3153.2	0.25764		3151.27	0.34726		3151.27	0.39578		3151.27	0.47264
3151.27	0.17611		3155.13	0.25794		3153.2	0.34743		3153.2	0.39583		3153.2	0.47276
3153.2	0.17623		3157.06	0.25822		3155.13	0.34765		3155.13	0.39588		3155.13	0.47284
3155.13	0.17635		3158.98	0.2585		3157.06	0.3479		3157.06	0.39592		3157.06	0.47284
3157.06	0.17649		3160.91	0.25883		3158.98	0.3481		3158.98	0.39594		3158.98	0.47275
3158.98	0.17666		3162.84	0.25914		3160.91	0.34822		3160.91	0.39598		3160.91	0.47264
3160.91	0.17688		3164.77	0.25943		3162.84	0.34827		3162.84	0.39606		3162.84	0.47254
3162.84	0.17715		3166.7	0.25976		3164.77	0.34828		3164.77	0.39615		3164.77	0.4725
3164.77	0.17742		3168.63	0.26018		3166.7	0.34834		3166.7	0.39619		3166.7	0.47247
3166.7	0.17761		3170.56	0.26062		3168.63	0.34853		3168.63	0.39616		3168.63	0.4724
3168.63	0.1778		3172.48	0.26101		3170.56	0.3488		3170.56	0.39615		3170.56	0.47232
3170.56	0.17807		3174.41	0.26135		3172.48	0.34903		3172.48	0.39617		3172.48	0.47224
3172.48	0.17842		3176.34	0.2617		3174.41	0.34915		3174.41	0.39615		3174.41	0.47216
3174.41	0.17876		3178.27	0.26208		3176.34	0.34917		3176.34	0.39603		3176.34	0.47209
3176.34	0.17906		3180.2	0.26246		3178.27	0.3491		3178.27	0.39588		3178.27	0.47206
3178.27	0.17933		3182.13	0.2628		3180.2	0.349		3180.2	0.39578		3180.2	0.47204
3180.2	0.17958		3184.06	0.26312		3182.13	0.34896		3182.13	0.39569		3182.13	0.47199
3182.13	0.17979		3185.98	0.26343		3184.06	0.34903		3184.06	0.3956		3184.06	0.47193
3184.06	0.17997		3187.91	0.2637		3185.98	0.34917		3185.98	0.39555		3185.98	0.47186
3185.98	0.18013		3189.84	0.26395		3187.91	0.34929		3187.91	0.39555		3187.91	0.47175
3187.91	0.18028		3191.77	0.26417		3189.84	0.34942		3189.84	0.39552		3189.84	0.47159
3189.84	0.18038		3193.7	0.26435		3191.77	0.34958		3191.77	0.39546		3191.77	0.47147
3191.77	0.18045		3195.63	0.26445		3193.7	0.34973		3193.7	0.39543		3193.7	0.47139
3193.7	0.18054		3197.56	0.26448		3195.63	0.34983		3195.63	0.39548		3195.63	0.47134
3195.63	0.18066		3199.48	0.26451		3197.56	0.34992		3197.56	0.39552		3197.56	0.47126
3197.56	0.18082		3201.41	0.26459		3199.48	0.35006		3199.48	0.39546		3199.48	0.47118
3199.48	0.18096		3203.34	0.26467		3201.41	0.35026		3201.41	0.3953		3201.41	0.4711
3201.41	0.18104		3205.27	0.26474		3203.34	0.35045		3203.34	0.39514		3203.34	0.47104
3203.34	0.18107		3207.2	0.2648		3205.27	0.35053		3205.27	0.39504		3205.27	0.47102
3205.27	0.18109		3209.13	0.26488		3207.2	0.35053		3207.2	0.395		3207.2	0.47109
3207.2	0.18116		3211.06	0.265		3209.13	0.35051		3209.13	0.39499		3209.13	0.47125
3209.13	0.18126		3212.98	0.26515		3211.06	0.35046		3211.06	0.39503		3211.06	0.47143
3211.06	0.18136		3214.91	0.26534		3212.98	0.35029		3212.98	0.39514		3212.98	0.47153
3212.98	0.18143		3216.84	0.26559		3214.91	0.3501		3214.91	0.39527		3214.91	0.47155
3214.91	0.18147		3218.77	0.26588		3216.84	0.35002		3216.84	0.39535		3216.84	0.47151
3216.84	0.18156		3220.7	0.26614		3218.77	0.35007		3218.77	0.39541		3218.77	0.47146
3218.77	0.18174		3222.63	0.26633		3220.7	0.35028		3220.7	0.39552		3220.7	0.47146
3220.7	0.18201		3224.56	0.2665		3222.63	0.35068		3222.63	0.39569		3222.63	0.47154
3222.63	0.1823		3226.48	0.26668		3224.56	0.35117		3224.56	0.39585		3224.56	0.47168
3224.56	0.18256		3228.41	0.26694		3226.48	0.35158		3226.48	0.39594		3226.48	0.47182
3226.48	0.18275		3230.34	0.26726		3228.41	0.35184		3228.41	0.39598		3228.41	0.47193
3228.41	0.18287		3232.27	0.26759		3230.34	0.35196		3230.34	0.39606		3230.34	0.47202
3230.34	0.18299		3234.2	0.26795		3232.27	0.352		3232.27	0.3962		3232.27	0.47211
3232.27	0.18319		3236.13	0.26835		3234.2	0.352		3234.2	0.39641		3234.2	0.47223
3234.2	0.18345		3238.05	0.26874		3236.13	0.35194		3236.13	0.39663		3236.13	0.4724
3236.13	0.18369		3239.98	0.26912		3238.05	0.35184		3238.05	0.39684		3238.05	0.47257
3238.05	0.18391		3241.91	0.26954		3239.98	0.3518		3239.98	0.39699		3239.98	0.47273
3239.98	0.1841		3243.84	0.27002		3241.91	0.35179		3241.91	0.39707		3241.91	0.47289
3241.91	0.18422		3245.77	0.27049		3243.84	0.3518		3243.84	0.39709		3243.84	0.47304
3243.84	0.18432		3247.7	0.27089		3245.77	0.35182		3245.77	0.39712		3245.77	0.47318
3245.77	0.18445		3249.63	0.27122		3247.7	0.35178		3247.7	0.39715		3247.7	0.47329
3247.7	0.18462		3251.55	0.27155		3249.63	0.35158		3249.63	0.39714		3249.63	0.47337
3249.63	0.1848		3253.48	0.27188		3251.55	0.35126		3251.55	0.39705		3251.55	0.47344
3251.55	0.18497		3255.41	0.27219		3253.48	0.35104		3253.48	0.39691		3253.48	0.47351
3253.48	0.18519		3257.34	0.27251		3255.41	0.35102		3255.41	0.39678		3255.41	0.47357
3255.41	0.18547		3259.27	0.27287		3257.34	0.35116		3257.34	0.39667		3257.34	0.47356
3257.34	0.18576		3261.2	0.27323		3259.27	0.35127		3259.27	0.39654		3259.27	0.47354
3259.27	0.18601		3263.13	0.27354		3261.2	0.35121		3261.2	0.39646		3261.2	0.47356
3261.2	0.18624		3265.05	0.27379		3263.13	0.35105		3263.13	0.39647		3263.13	0.47361
3263.13	0.18649		3266.98	0.27398		3265.05	0.35096		3265.05	0.39649		3265.05	0.47363
3265.05	0.18673		3268.91	0.2741		3266.98	0.35096		3266.98	0.39641		3266.98	0.47366
3266.98	0.18693		3270.84	0.2742		3268.91	0.35102		3268.91	0.39626		3268.91	0.47374
3268.91	0.1871		3272.77	0.27431		3270.84	0.35116		3270.84	0.39616		3270.84	0.47383
3270.84	0.18726		3274.7	0.27447		3272.77	0.35136		3272.77	0.39613		3272.77	0.47389
3272.77	0.18741		3276.63	0.27464		3274.7	0.35161		3274.7	0.39612		3274.7	0.47392
3274.7	0.18753		3278.55	0.27475		3276.63	0.3519		3276.63	0.39609		3276.63	0.47396
3276.63	0.18758		3280.48	0.27475		3278.55	0.35219		3278.55	0.39605		3278.55	0.47403
3278.55	0.18757		3282.41	0.27468		3280.48	0.35249		3280.48	0.39602		3280.48	0.47412
3280.48	0.18758		3284.34	0.27457		3282.41	0.35277		3282.41	0.39604		3282.41	0.47421
3282.41	0.18764		3286.27	0.27446		3284.34	0.35289		3284.34	0.39608		3284.34	0.47428
3284.34	0.18772		3288.2	0.27432		3286.27	0.35278		3286.27	0.39614		3286.27	0.47429
3286.27	0.18772		3290.13	0.27414		3288.2	0.35258		3288.2	0.39623		3288.2	0.47425
3288.2	0.18767		3292.05	0.27389		3290.13	0.3524		3290.13	0.39632		3290.13	0.47421
3290.13	0.18763		3293.98	0.2736		3292.05	0.35225		3292.05	0.39639		3292.05	0.47416
3292.05	0.18767		3295.91	0.27328		3293.98	0.35222		3293.98	0.39645		3293.98	0.47403
3293.98	0.1878		3297.84	0.27293		3295.91	0.35234		3295.91	0.39649		3295.91	0.47384
3295.91	0.18793		3299.77	0.27255		3297.84	0.3525		3297.84	0.3965		3297.84	0.47367
3297.84	0.18796		3301.7	0.27216		3299.77	0.35264		3299.77	0.39647		3299.77	0.47354
3299.77	0.1879		3303.63	0.27176		3301.7	0.35273		3301.7	0.3964		3301.7	0.47343
3301.7	0.18781		3305.55	0.27135		3303.63	0.35283		3303.63	0.39632		3303.63	0.47338
3303.63	0.1877		3307.48	0.27094		3305.55	0.35297		3305.55	0.39628		3305.55	0.4734
3305.55	0.18756		3309.41	0.27049		3307.48	0.35308		3307.48	0.39638		3307.48	0.47344
3307.48	0.18743		3311.34	0.27		3309.41	0.35305		3309.41	0.39655		3309.41	0.47343
3309.41	0.1873		3313.27	0.2695		3311.34	0.35287		3311.34	0.39664		3311.34	0.47334
3311.34	0.18712		3315.2	0.26903		3313.27	0.3527		3313.27	0.39658		3313.27	0.47323
3313.27	0.18692		3317.13	0.26856		3315.2	0.3526		3315.2	0.39645		3315.2	0.47313
3315.2	0.18678		3319.05	0.26813		3317.13	0.35258		3317.13	0.39638		3317.13	0.47309
3317.13	0.18673		3320.98	0.26777		3319.05	0.35257		3319.05	0.39643		3319.05	0.4731
3319.05	0.18675		3322.91	0.26742		3320.98	0.35257		3320.98	0.39656		3320.98	0.47314
3320.98	0.1868		3324.84	0.26703		3322.91	0.35264		3322.91	0.39667		3322.91	0.47318
3322.91	0.18689		3326.77	0.26664		3324.84	0.35284		3324.84	0.39668		3324.84	0.47322
3324.84	0.18704		3328.7	0.26634		3326.77	0.35309		3326.77	0.39657		3326.77	0.47322
3326.77	0.18725		3330.63	0.26613		3328.7	0.35331		3328.7	0.39643		3328.7	0.47313
3328.7	0.18749		3332.55	0.26596		3330.63	0.35356		3330.63	0.3963		3330.63	0.47294
3330.63	0.18776		3334.48	0.26584		3332.55	0.35385		3332.55	0.39618		3332.55	0.47275
3332.55	0.18805		3336.41	0.2658		3334.48	0.35419		3334.48	0.39606		3334.48	0.47264
3334.48	0.18834		3338.34	0.26581		3336.41	0.35457		3336.41	0.39596		3336.41	0.4726
3336.41	0.18859		3340.27	0.26583		3338.34	0.35483		3338.34	0.3959		3338.34	0.47254
3338.34	0.18883		3342.2	0.26581		3340.27	0.35491		3340.27	0.39584		3340.27	0.47244
3340.27	0.18904		3344.13	0.26576		3342.2	0.35501		3342.2	0.39577		3342.2	0.47235
3342.2	0.18919		3346.05	0.26567		3344.13	0.3553		3344.13	0.39571		3344.13	0.47232
3344.13	0.18926		3347.98	0.26554		3346.05	0.35573		3346.05	0.39567		3346.05	0.47231
3346.05	0.18928		3349.91	0.26536		3347.98	0.3561		3347.98	0.39568		3347.98	0.47226
3347.98	0.18928		3351.84	0.26512		3349.91	0.35625		3349.91	0.39574		3349.91	0.47221
3349.91	0.18919		3353.77	0.26485		3351.84	0.35605		3351.84	0.39582		3351.84	0.47221
3351.84	0.18901		3355.7	0.26452		3353.77	0.35569		3353.77	0.39584		3353.77	0.47224
3353.77	0.18882		3357.63	0.26416		3355.7	0.35541		3355.7	0.39577		3355.7	0.4723
3355.7	0.1887		3359.55	0.26384		3357.63	0.35537		3357.63	0.39565		3357.63	0.4724
3357.63	0.18866		3361.48	0.2636		3359.55	0.35559		3359.55	0.39556		3359.55	0.47256
3359.55	0.18864		3363.41	0.26337		3361.48	0.35598		3361.48	0.39552		3361.48	0.47271
3361.48	0.18856		3365.34	0.26305		3363.41	0.35627		3363.41	0.39555		3363.41	0.47287
3363.41	0.18844		3367.27	0.26265		3365.34	0.35637		3365.34	0.39564		3365.34	0.47299
3365.34	0.18838		3369.2	0.26215		3367.27	0.35651		3367.27	0.39572		3367.27	0.47296
3367.27	0.18841		3371.13	0.26155		3369.2	0.35674		3369.2	0.39577		3369.2	0.47275
3369.2	0.18847		3373.05	0.26091		3371.13	0.35695		3371.13	0.39577		3371.13	0.47249
3371.13	0.18852		3374.98	0.26031		3373.05	0.35704		3373.05	0.39567		3373.05	0.4723
3373.05	0.18853		3376.91	0.25971		3374.98	0.357		3374.98	0.39549		3374.98	0.47218
3374.98	0.18848		3378.84	0.259		3376.91	0.35688		3376.91	0.39531		3376.91	0.47213
3376.91	0.18842		3380.77	0.25821		3378.84	0.35674		3378.84	0.3952		3378.84	0.47216
3378.84	0.1884		3382.7	0.25742		3380.77	0.35661		3380.77	0.39518		3380.77	0.47226
3380.77	0.1884		3384.63	0.25667		3382.7	0.35648		3382.7	0.39523		3382.7	0.47236
3382.7	0.18834		3386.55	0.25589		3384.63	0.35641		3384.63	0.39535		3384.63	0.47241
3384.63	0.18825		3388.48	0.2551		3386.55	0.35642		3386.55	0.39545		3386.55	0.47241
3386.55	0.18815		3390.41	0.25436		3388.48	0.35637		3388.48	0.39553		3388.48	0.47242
3388.48	0.18807		3392.34	0.25374		3390.41	0.35623		3390.41	0.39564		3390.41	0.47253
3390.41	0.188		3394.27	0.25323		3392.34	0.35603		3392.34	0.39586		3392.34	0.47276
3392.34	0.18797		3396.2	0.25281		3394.27	0.35576		3394.27	0.39614		3394.27	0.4731
3394.27	0.18797		3398.13	0.25246		3396.2	0.35541		3396.2	0.39638		3396.2	0.47345
3396.2	0.18794		3400.05	0.25212		3398.13	0.35502		3398.13	0.39647		3398.13	0.47376
3398.13	0.18782		3401.98	0.25182		3400.05	0.35465		3400.05	0.39638		3400.05	0.47398
3400.05	0.1876		3403.91	0.25164		3401.98	0.35434		3401.98	0.39619		3401.98	0.47411
3401.98	0.1874		3405.84	0.25155		3403.91	0.3541		3403.91	0.39602		3403.91	0.47418
3403.91	0.18732		3407.77	0.2514		3405.84	0.35387		3405.84	0.39595		3405.84	0.47419
3405.84	0.1874		3409.7	0.25124		3407.77	0.35376		3407.77	0.39597		3407.77	0.47416
3407.77	0.18754		3411.63	0.25121		3409.7	0.35384		3409.7	0.39604		3409.7	0.47414
3409.7	0.18762		3413.55	0.25126		3411.63	0.35391		3411.63	0.39613		3411.63	0.47421
3411.63	0.18757		3415.48	0.25122		3413.55	0.3538		3413.55	0.39623		3413.55	0.47429
3413.55	0.18743		3417.41	0.25102		3415.48	0.35364		3415.48	0.39628		3415.48	0.47431
3415.48	0.18727		3419.34	0.25075		3417.41	0.35359		3417.41	0.39623		3417.41	0.47427
3417.41	0.18713		3421.27	0.25043		3419.34	0.35362		3419.34	0.39613		3419.34	0.47425
3419.34	0.18697		3423.2	0.25007		3421.27	0.35369		3421.27	0.39605		3421.27	0.47426
3421.27	0.18678		3425.13	0.24968		3423.2	0.35369		3423.2	0.396		3423.2	0.47421
3423.2	0.18663		3427.05	0.24939		3425.13	0.35359		3425.13	0.39595		3425.13	0.47406
3425.13	0.18647		3428.98	0.24919		3427.05	0.35354		3427.05	0.3959		3427.05	0.47379
3427.05	0.18624		3430.91	0.24899		3428.98	0.35355		3428.98	0.39584		3428.98	0.47349
3428.98	0.18595		3432.84	0.2487		3430.91	0.35346		3430.91	0.39577		3430.91	0.47327
3430.91	0.1857		3434.77	0.24838		3432.84	0.35331		3432.84	0.39569		3432.84	0.47319
3432.84	0.18551		3436.7	0.24807		3434.77	0.35317		3434.77	0.39561		3434.77	0.47318
3434.77	0.18541		3438.63	0.24772		3436.7	0.35302		3436.7	0.39555		3436.7	0.47309
3436.7	0.1854		3440.55	0.24729		3438.63	0.35281		3438.63	0.39548		3438.63	0.47277
3438.63	0.18545		3442.48	0.24683		3440.55	0.35254		3440.55	0.39539		3440.55	0.47228
3440.55	0.1855		3444.41	0.24637		3442.48	0.35223		3442.48	0.39529		3442.48	0.47174
3442.48	0.18552		3446.34	0.24591		3444.41	0.35204		3444.41	0.3952		3444.41	0.47129
3444.41	0.1856		3448.27	0.24547		3446.34	0.35209		3446.34	0.39515		3446.34	0.47099
3446.34	0.18575		3450.2	0.24504		3448.27	0.35221		3448.27	0.39515		3448.27	0.47082
3448.27	0.18592		3452.13	0.24456		3450.2	0.35214		3450.2	0.39513		3450.2	0.47074
3450.2	0.18603		3454.05	0.24398		3452.13	0.35192		3452.13	0.39505		3452.13	0.4707
3452.13	0.186		3455.98	0.24341		3454.05	0.3518		3454.05	0.39502		3454.05	0.47063
3454.05	0.1859		3457.91	0.24295		3455.98	0.35196		3455.98	0.39506		3455.98	0.47055
3455.98	0.18581		3459.84	0.24264		3457.91	0.3523		3457.91	0.39508		3457.91	0.4705
3457.91	0.18573		3461.77	0.24237		3459.84	0.35255		3459.84	0.39505		3459.84	0.47047
3459.84	0.18559		3463.7	0.24205		3461.77	0.35256		3461.77	0.39502		3461.77	0.4704
3461.77	0.18539		3465.63	0.24169		3463.7	0.35232		3463.7	0.39504		3463.7	0.47029
3463.7	0.18522		3467.55	0.24138		3465.63	0.35191		3465.63	0.39503		3465.63	0.47019
3465.63	0.18514		3469.48	0.24113		3467.55	0.35156		3467.55	0.39495		3467.55	0.47019
3467.55	0.18515		3471.41	0.2409		3469.48	0.35139		3469.48	0.39485		3469.48	0.4703
3469.48	0.18517		3473.34	0.24071		3471.41	0.35124		3471.41	0.39475		3471.41	0.47049
3471.41	0.1851		3475.27	0.24061		3473.34	0.3511		3473.34	0.39462		3473.34	0.47069
3473.34	0.18493		3477.2	0.24058		3475.27	0.35116		3475.27	0.3945		3475.27	0.47087
3475.27	0.18475		3479.13	0.24053		3477.2	0.35131		3477.2	0.39445		3477.2	0.47101
3477.2	0.18466		3481.05	0.24038		3479.13	0.35123		3479.13	0.39444		3479.13	0.47109
3479.13	0.18471		3482.98	0.24007		3481.05	0.35101		3481.05	0.39447		3481.05	0.47107
3481.05	0.18486		3484.91	0.23967		3482.98	0.35097		3482.98	0.39455		3482.98	0.47104
3482.98	0.18495		3486.84	0.23933		3484.91	0.35103		3484.91	0.39473		3484.91	0.4711
3484.91	0.18484		3488.77	0.23907		3486.84	0.35091		3486.84	0.3949		3486.84	0.47135
3486.84	0.18456		3490.7	0.23878		3488.77	0.35048		3488.77	0.395		3488.77	0.47166
3488.77	0.18424		3492.63	0.23838		3490.7	0.3499		3490.7	0.39504		3490.7	0.47179
3490.7	0.184		3494.55	0.2379		3492.63	0.34936		3492.63	0.39503		3492.63	0.47167
3492.63	0.18391		3496.48	0.23738		3494.55	0.34897		3494.55	0.39499		3494.55	0.47144
3494.55	0.18385		3498.41	0.23688		3496.48	0.34869		3496.48	0.39496		3496.48	0.47123
3496.48	0.18374		3500.34	0.23645		3498.41	0.34848		3498.41	0.39499		3498.41	0.47107
3498.41	0.18361		3502.27	0.23607		3500.34	0.34827		3500.34	0.39498		3500.34	0.47096
3500.34	0.18351		3504.2	0.2356		3502.27	0.34797		3502.27	0.3949		3502.27	0.47091
3502.27	0.18338		3506.12	0.23502		3504.2	0.3476		3504.2	0.39479		3504.2	0.47091
3504.2	0.18321		3508.05	0.23439		3506.12	0.34729		3506.12	0.3947		3506.12	0.47093
3506.12	0.18311		3509.98	0.2338		3508.05	0.34695		3508.05	0.39462		3508.05	0.47092
3508.05	0.18308		3511.91	0.23325		3509.98	0.34645		3509.98	0.39453		3509.98	0.47086
3509.98	0.18307		3513.84	0.23274		3511.91	0.34579		3511.91	0.39438		3511.91	0.47074
3511.91	0.18303		3515.77	0.23221		3513.84	0.34506		3513.84	0.39416		3513.84	0.47058
3513.84	0.18291		3517.7	0.23171		3515.77	0.34434		3515.77	0.39391		3515.77	0.47037
3515.77	0.18277		3519.62	0.23126		3517.7	0.34387		3517.7	0.39369		3517.7	0.47019
3517.7	0.18263		3521.55	0.23079		3519.62	0.34371		3519.62	0.39351		3519.62	0.47013
3519.62	0.18241		3523.48	0.23023		3521.55	0.34377		3521.55	0.39338		3521.55	0.47016
3521.55	0.18201		3525.41	0.22959		3523.48	0.34381		3523.48	0.39334		3523.48	0.47015
3523.48	0.18143		3527.34	0.22892		3525.41	0.34357		3525.41	0.39332		3525.41	0.47006
3525.41	0.1808		3529.27	0.22826		3527.34	0.34293		3527.34	0.39324		3527.34	0.46993
3527.34	0.18021		3531.2	0.22766		3529.27	0.34225		3529.27	0.3931		3529.27	0.46972
3529.27	0.17974		3533.12	0.22715		3531.2	0.34198		3531.2	0.39298		3531.2	0.46949
3531.2	0.17934		3535.05	0.2267		3533.12	0.34213		3533.12	0.39282		3533.12	0.46938
3533.12	0.17891		3536.98	0.22628		3535.05	0.34248		3535.05	0.39257		3535.05	0.46939
3535.05	0.17838		3538.91	0.22587		3536.98	0.34275		3536.98	0.39228		3536.98	0.46938
3536.98	0.1778		3540.84	0.22546		3538.91	0.34268		3538.91	0.39204		3538.91	0.46925
3538.91	0.17723		3542.77	0.22515		3540.84	0.34223		3540.84	0.39189		3540.84	0.46912
3540.84	0.17668		3544.7	0.22497		3542.77	0.34156		3542.77	0.39177		3542.77	0.46911
3542.77	0.17614		3546.62	0.22489		3544.7	0.34082		3544.7	0.39168		3544.7	0.46924
3544.7	0.17555		3548.55	0.22483		3546.62	0.34027		3546.62	0.39164		3546.62	0.46946
3546.62	0.17488		3550.48	0.22474		3548.55	0.34007		3548.55	0.39167		3548.55	0.46974
3548.55	0.17414		3552.41	0.22456		3550.48	0.33997		3550.48	0.39177		3550.48	0.47003
3550.48	0.17337		3554.34	0.22427		3552.41	0.33972		3552.41	0.3919		3552.41	0.47024
3552.41	0.17263		3556.27	0.22396		3554.34	0.33949		3554.34	0.39193		3554.34	0.47038
3554.34	0.17197		3558.2	0.22376		3556.27	0.33947		3556.27	0.39183		3556.27	0.47049
3556.27	0.17142		3560.12	0.22366		3558.2	0.33964		3558.2	0.39172		3558.2	0.47061
3558.2	0.17087		3562.05	0.22357		3560.12	0.33982		3560.12	0.39174		3560.12	0.47073
3560.12	0.17026		3563.98	0.22341		3562.05	0.33976		3562.05	0.39185		3562.05	0.47084
3562.05	0.16967		3565.91	0.22319		3563.98	0.33948		3563.98	0.39197		3563.98	0.47092
3563.98	0.16925		3567.84	0.22295		3565.91	0.33929		3565.91	0.39205		3565.91	0.47087
3565.91	0.16905		3569.77	0.22277		3567.84	0.33947		3567.84	0.39206		3567.84	0.47071
3567.84	0.16905		3571.7	0.22262		3569.77	0.3399		3569.77	0.39199		3569.77	0.47054
3569.77	0.1691		3573.62	0.22246		3571.7	0.34025		3571.7	0.39197		3571.7	0.47042
3571.7	0.16908		3575.55	0.22228		3573.62	0.34036		3573.62	0.39208		3573.62	0.47036
3573.62	0.16903		3577.48	0.22199		3575.55	0.34026		3575.55	0.39222		3575.55	0.47036
3575.55	0.16899		3579.41	0.22153		3577.48	0.34007		3577.48	0.39223		3577.48	0.47036
3577.48	0.1689		3581.34	0.22105		3579.41	0.33981		3579.41	0.39217		3579.41	0.47028
3579.41	0.16875		3583.27	0.22073		3581.34	0.33941		3581.34	0.39217		3581.34	0.47011
3581.34	0.1687		3585.2	0.22055		3583.27	0.3389		3583.27	0.39228		3583.27	0.46991
3583.27	0.16879		3587.12	0.22035		3585.2	0.33843		3585.2	0.39244		3585.2	0.46972
3585.2	0.16886		3589.05	0.22012		3587.12	0.33827		3587.12	0.39259		3587.12	0.46964
3587.12	0.16889		3590.98	0.21991		3589.05	0.33862		3589.05	0.39259		3589.05	0.46964
3589.05	0.16897		3592.91	0.21971		3590.98	0.33898		3590.98	0.39241		3590.98	0.46955
3590.98	0.16906		3594.84	0.21952		3592.91	0.33872		3592.91	0.39216		3592.91	0.46925
3592.91	0.169		3596.77	0.21928		3594.84	0.33814		3594.84	0.39198		3594.84	0.46887
3594.84	0.16878		3598.7	0.21886		3596.77	0.33777		3596.77	0.39193		3596.77	0.46853
3596.77	0.16843		3600.62	0.2183		3598.7	0.33752		3598.7	0.39196		3598.7	0.46822
3598.7	0.16813		3602.55	0.21779		3600.62	0.33695		3600.62	0.39193		3600.62	0.46791
3600.62	0.16809		3604.48	0.21742		3602.55	0.33603		3602.55	0.39176		3602.55	0.46764
3602.55	0.16825		3606.41	0.21713		3604.48	0.33513		3604.48	0.39146		3604.48	0.4675
3604.48	0.1684		3608.34	0.21697		3606.41	0.33455		3606.41	0.39105		3606.41	0.46755
3606.41	0.16837		3610.27	0.21692		3608.34	0.33426		3608.34	0.39055		3608.34	0.46775
3608.34	0.16805		3612.2	0.21679		3610.27	0.33405		3610.27	0.39001		3610.27	0.4678
3610.27	0.1675		3614.12	0.21651		3612.2	0.33371		3612.2	0.38948		3612.2	0.4676
3612.2	0.16693		3616.05	0.21613		3614.12	0.33325		3614.12	0.38899		3614.12	0.4674
3614.12	0.16646		3617.98	0.2157		3616.05	0.33273		3616.05	0.38865		3616.05	0.46735
3616.05	0.16604		3619.91	0.21531		3617.98	0.33215		3617.98	0.38853		3617.98	0.46748
3617.98	0.16567		3621.84	0.21497		3619.91	0.33161		3619.91	0.38851		3619.91	0.46769
3619.91	0.1654		3623.77	0.21462		3621.84	0.33104		3621.84	0.3885		3621.84	0.46789
3621.84	0.16522		3625.7	0.21424		3623.77	0.33032		3623.77	0.38851		3623.77	0.46812
3623.77	0.16508		3627.62	0.21384		3625.7	0.32961		3625.7	0.38859		3625.7	0.46844
3625.7	0.16495		3629.55	0.21347		3627.62	0.32907		3627.62	0.38866		3627.62	0.46882
3627.62	0.16482		3631.48	0.21321		3629.55	0.32861		3629.55	0.38866		3629.55	0.46917
3629.55	0.16476		3633.41	0.21313		3631.48	0.3282		3631.48	0.38866		3631.48	0.46941
3631.48	0.16474		3635.34	0.21313		3633.41	0.32804		3633.41	0.38872		3633.41	0.46951
3633.41	0.16468		3637.27	0.21304		3635.34	0.32793		3635.34	0.38891		3635.34	0.46943
3635.34	0.16449		3639.2	0.21282		3637.27	0.32761		3637.27	0.38919		3637.27	0.46917
3637.27	0.16429		3641.12	0.21257		3639.2	0.32717		3639.2	0.38937		3639.2	0.46894
3639.2	0.1642		3643.05	0.2124		3641.12	0.32672		3641.12	0.38938		3641.12	0.46888
3641.12	0.16413		3644.98	0.21235		3643.05	0.32629		3643.05	0.38926		3643.05	0.46892
3643.05	0.164		3646.91	0.21232		3644.98	0.3261		3644.98	0.38908		3644.98	0.46894
3644.98	0.16376		3648.84	0.21217		3646.91	0.32616		3646.91	0.38894		3646.91	0.46886
3646.91	0.16346		3650.77	0.21186		3648.84	0.32612		3648.84	0.38885		3648.84	0.46869
3648.84	0.1632		3652.7	0.21159		3650.77	0.3259		3650.77	0.38874		3650.77	0.46856
3650.77	0.16301		3654.62	0.21147		3652.7	0.32562		3652.7	0.38859		3652.7	0.46858
3652.7	0.16279		3656.55	0.21152		3654.62	0.32527		3654.62	0.38848		3654.62	0.46867
3654.62	0.16258		3658.48	0.2117		3656.55	0.32498		3656.55	0.38844		3656.55	0.46881
3656.55	0.16258		3660.41	0.21188		3658.48	0.325		3658.48	0.38845		3658.48	0.46897
3658.48	0.16283		3662.34	0.21201		3660.41	0.32532		3660.41	0.38844		3660.41	0.46912
3660.41	0.16313		3664.27	0.21216		3662.34	0.32559		3662.34	0.38839		3662.34	0.46926
3662.34	0.1633		3666.2	0.21232		3664.27	0.32552		3664.27	0.38827		3664.27	0.46936
3664.27	0.1634		3668.12	0.21242		3666.2	0.32524		3666.2	0.38808		3666.2	0.46935
3666.2	0.16343		3670.05	0.21245		3668.12	0.32521		3668.12	0.38789		3668.12	0.46914
3668.12	0.16335		3671.98	0.2125		3670.05	0.32563		3670.05	0.38783		3670.05	0.4689
3670.05	0.16322		3673.91	0.21255		3671.98	0.32621		3671.98	0.38788		3671.98	0.46886
3671.98	0.16312		3675.84	0.21254		3673.91	0.32667		3673.91	0.38793		3673.91	0.46898
3673.91	0.16293		3677.77	0.21258		3675.84	0.32695		3675.84	0.38794		3675.84	0.4691
3675.84	0.16265		3679.7	0.21268		3677.77	0.32722		3677.77	0.38796		3677.77	0.46921
3677.77	0.16237		3681.62	0.21277		3679.7	0.32769		3679.7	0.38805		3679.7	0.46942
3679.7	0.16215		3683.55	0.21276		3681.62	0.32828		3681.62	0.38817		3681.62	0.46972
3681.62	0.1619		3685.48	0.21257		3683.55	0.32876		3683.55	0.38829		3683.55	0.46999
3683.55	0.16156		3687.41	0.21217		3685.48	0.32897		3685.48	0.38841		3685.48	0.47007
3685.48	0.16116		3689.34	0.21167		3687.41	0.32886		3687.41	0.38854		3687.41	0.47003
3687.41	0.16079		3691.27	0.21129		3689.34	0.32868		3689.34	0.38871		3689.34	0.47013
3689.34	0.16053		3693.2	0.21116		3691.27	0.32872		3691.27	0.38907		3691.27	0.47043
3691.27	0.16044		3695.12	0.21128		3693.2	0.32909		3693.2	0.38963		3693.2	0.47071
3693.2	0.16052		3697.05	0.21146		3695.12	0.32946		3695.12	0.39016		3695.12	0.47095
3695.12	0.16067		3698.98	0.21141		3697.05	0.32964		3697.05	0.39051		3697.05	0.47129
3697.05	0.16076		3700.91	0.21119		3698.98	0.32975		3698.98	0.39085		3698.98	0.47173
3698.98	0.16083		3702.84	0.21098		3700.91	0.32988		3700.91	0.39123		3700.91	0.4722
3700.91	0.16095		3704.77	0.2109		3702.84	0.33003		3702.84	0.39155		3702.84	0.47252
3702.84	0.1611		3706.7	0.21095		3704.77	0.3301		3704.77	0.39174		3704.77	0.47252
3704.77	0.16118		3708.62	0.21104		3706.7	0.32998		3706.7	0.39185		3706.7	0.47224
3706.7	0.16117		3710.55	0.21102		3708.62	0.3299		3708.62	0.39195		3708.62	0.47197
3708.62	0.16114		3712.48	0.21082		3710.55	0.33014		3710.55	0.39199		3710.55	0.47185
3710.55	0.16114		3714.41	0.21063		3712.48	0.33036		3712.48	0.39189		3712.48	0.47173
3712.48	0.16126		3716.34	0.21058		3714.41	0.33031		3714.41	0.39169		3714.41	0.47155
3714.41	0.16153		3718.27	0.21065		3716.34	0.33025		3716.34	0.3914		3716.34	0.47146
3716.34	0.16186		3720.2	0.21079		3718.27	0.33053		3718.27	0.39106		3718.27	0.47144
3718.27	0.16212		3722.12	0.21094		3720.2	0.33114		3720.2	0.39065		3720.2	0.47132
3720.2	0.16234		3724.05	0.21103		3722.12	0.3319		3722.12	0.39024		3722.12	0.47108
3722.12	0.16262		3725.98	0.21103		3724.05	0.33254		3724.05	0.38984		3724.05	0.47083
3724.05	0.16296		3727.91	0.21104		3725.98	0.33273		3725.98	0.38945		3725.98	0.4707
3725.98	0.16329		3729.84	0.21116		3727.91	0.33243		3727.91	0.38916		3727.91	0.47073
3727.91	0.16354		3731.77	0.21127		3729.84	0.33195		3729.84	0.389		3729.84	0.47073
3729.84	0.16374		3733.7	0.21124		3731.77	0.33142		3731.77	0.38884		3731.77	0.47061
3731.77	0.164		3735.62	0.21108		3733.7	0.33084		3733.7	0.38861		3733.7	0.47042
3733.7	0.16432		3737.55	0.21088		3735.62	0.33031		3735.62	0.38839		3735.62	0.47018
3735.62	0.16458		3739.48	0.21078		3737.55	0.3299		3737.55	0.38819		3737.55	0.46986
3737.55	0.16473		3741.41	0.21075		3739.48	0.32959		3739.48	0.38798		3739.48	0.4695
3739.48	0.16483		3743.34	0.2107		3741.41	0.32924		3741.41	0.38779		3741.41	0.46922
3741.41	0.16489		3745.27	0.21066		3743.34	0.32864		3743.34	0.38772		3743.34	0.46902
3743.34	0.16487		3747.2	0.21068		3745.27	0.32778		3745.27	0.3878		3745.27	0.46895
3745.27	0.16474		3749.12	0.21065		3747.2	0.32713		3747.2	0.38799		3747.2	0.46901
3747.2	0.16459		3751.05	0.21044		3749.12	0.32695		3749.12	0.38825		3749.12	0.46912
3749.12	0.16442		3752.98	0.21008		3751.05	0.32685		3751.05	0.38854		3751.05	0.46919
3751.05	0.16425		3754.91	0.20974		3752.98	0.3266		3752.98	0.38896		3752.98	0.46925
3752.98	0.16414		3756.84	0.20951		3754.91	0.32618		3754.91	0.38945		3754.91	0.46938
3754.91	0.16408		3758.77	0.20947		3756.84	0.32553		3756.84	0.38979		3756.84	0.46957
3756.84	0.16402		3760.7	0.20954		3758.77	0.32494		3758.77	0.38991		3758.77	0.46967
3758.77	0.16391		3762.62	0.20958		3760.7	0.32482		3760.7	0.38999		3760.7	0.46953
3760.7	0.16361		3764.55	0.20967		3762.62	0.32515		3762.62	0.39022		3762.62	0.4693
3762.62	0.16314		3766.48	0.20999		3764.55	0.32565		3764.55	0.39048		3764.55	0.46926
3764.55	0.16266		3768.41	0.21041		3766.48	0.32614		3766.48	0.39066		3766.48	0.46936
3766.48	0.16229		3770.34	0.2107		3768.41	0.32639		3768.41	0.39075		3768.41	0.46943
3768.41	0.16202		3772.27	0.21079		3770.34	0.32615		3770.34	0.39073		3770.34	0.46943
3770.34	0.16176		3774.2	0.2106		3772.27	0.32573		3772.27	0.39063		3772.27	0.46944
3772.27	0.16142		3776.12	0.21025		3774.2	0.32568		3774.2	0.39057		3774.2	0.46944
3774.2	0.16097		3778.05	0.21003		3776.12	0.32614		3776.12	0.39057		3776.12	0.46939
3776.12	0.16056		3779.98	0.21002		3778.05	0.32685		3778.05	0.39048		3778.05	0.46933
3778.05	0.16033		3781.91	0.21021		3779.98	0.32758		3779.98	0.39032		3779.98	0.46924
3779.98	0.1603		3783.84	0.21048		3781.91	0.32822		3781.91	0.39013		3781.91	0.46917
3781.91	0.16035		3785.77	0.21069		3783.84	0.32869		3783.84	0.38993		3783.84	0.46926
3783.84	0.16037		3787.7	0.2108		3785.77	0.32891		3785.77	0.38979		3785.77	0.46951
3785.77	0.16037		3789.62	0.2109		3787.7	0.32888		3787.7	0.3897		3787.7	0.46969
3787.7	0.1604		3791.55	0.21117		3789.62	0.32871		3789.62	0.38967		3789.62	0.4698
3789.62	0.16046		3793.48	0.21157		3791.55	0.32856		3791.55	0.38969		3791.55	0.46988
3791.55	0.1605		3795.41	0.21205		3793.48	0.32864		3793.48	0.38963		3793.48	0.46994
3793.48	0.16049		3797.34	0.21254		3795.41	0.32891		3795.41	0.38945		3795.41	0.46997
3795.41	0.1605		3799.27	0.21285		3797.34	0.32897		3797.34	0.38925		3797.34	0.4701
3797.34	0.16061		3801.2	0.21287		3799.27	0.32887		3799.27	0.38914		3799.27	0.47039
3799.27	0.16084		3803.12	0.21277		3801.2	0.32886		3801.2	0.38906		3801.2	0.47069
3801.2	0.16106		3805.05	0.21267		3803.12	0.32901		3803.12	0.38896		3803.12	0.47086
3803.12	0.16114		3806.98	0.21255		3805.05	0.32912		3805.05	0.38881		3805.05	0.47086
3805.05	0.16113		3808.91	0.21236		3806.98	0.329		3806.98	0.3886		3806.98	0.47075
3806.98	0.16112		3810.84	0.21213		3808.91	0.3286		3808.91	0.38835		3808.91	0.47068
3808.91	0.16112		3812.77	0.21189		3810.84	0.32805		3810.84	0.3881		3810.84	0.47075
3810.84	0.16114		3814.7	0.21163		3812.77	0.32776		3812.77	0.38786		3812.77	0.47094
3812.77	0.16119		3816.62	0.2115		3814.7	0.32777		3814.7	0.3876		3814.7	0.47108
3814.7	0.16134		3818.55	0.21155		3816.62	0.32783		3816.62	0.38737		3816.62	0.47106
3816.62	0.16153		3820.48	0.21175		3818.55	0.32796		3818.55	0.38728		3818.55	0.47107
3818.55	0.1617		3822.41	0.21203		3820.48	0.32827		3820.48	0.38738		3820.48	0.47116
3820.48	0.16186		3824.34	0.21228		3822.41	0.3286		3822.41	0.38764		3822.41	0.47131
3822.41	0.16207		3826.27	0.21245		3824.34	0.32872		3824.34	0.38799		3824.34	0.47148
3824.34	0.16227		3828.2	0.21267		3826.27	0.32871		3826.27	0.38829		3826.27	0.4717
3826.27	0.16234		3830.12	0.21304		3828.2	0.32876		3828.2	0.3885		3828.2	0.47193
3828.2	0.16232		3832.05	0.21346		3830.12	0.32899		3830.12	0.38866		3830.12	0.47206
3830.12	0.16232		3833.98	0.21385		3832.05	0.3293		3832.05	0.38875		3832.05	0.47201
3832.05	0.16236		3835.91	0.21415		3833.98	0.32942		3833.98	0.38877		3833.98	0.47176
3833.98	0.16231		3837.84	0.2142		3835.91	0.3293		3835.91	0.38877		3835.91	0.4714
3835.91	0.16209		3839.77	0.21405		3837.84	0.32904		3837.84	0.38888		3837.84	0.47108
3837.84	0.16172		3841.7	0.214		3839.77	0.32871		3839.77	0.38908		3839.77	0.47093
3839.77	0.16125		3843.62	0.21418		3841.7	0.32831		3841.7	0.38921		3841.7	0.47089
3841.7	0.16081		3845.55	0.21433		3843.62	0.32786		3843.62	0.38925		3843.62	0.47073
3843.62	0.16042		3847.48	0.21437		3845.55	0.32729		3845.55	0.38932		3845.55	0.47045
3845.55	0.16007		3849.41	0.21438		3847.48	0.32665		3847.48	0.38945		3847.48	0.47019
3847.48	0.15976		3851.34	0.21437		3849.41	0.32617		3849.41	0.3895		3849.41	0.46993
3849.41	0.15952		3853.27	0.21431		3851.34	0.32586		3851.34	0.38942		3851.34	0.46968
3851.34	0.15942		3855.2	0.21428		3853.27	0.32552		3853.27	0.38932		3853.27	0.46951
3853.27	0.15953		3857.12	0.21434		3855.2	0.32504		3855.2	0.38927		3855.2	0.46942
3855.2	0.15983		3859.05	0.2145		3857.12	0.32454		3857.12	0.3892		3857.12	0.46925
3857.12	0.16015		3860.98	0.21467		3859.05	0.32426		3859.05	0.38906		3859.05	0.46899
3859.05	0.16034		3862.91	0.21474		3860.98	0.32434		3860.98	0.38892		3860.98	0.46872
3860.98	0.16041		3864.84	0.21466		3862.91	0.32471		3862.91	0.38889		3862.91	0.46853
3862.91	0.16043		3866.77	0.21458		3864.84	0.325		3864.84	0.38896		3864.84	0.46843
3864.84	0.16039		3868.7	0.21459		3866.77	0.32503		3866.77	0.38916		3866.77	0.46833
3866.77	0.16035		3870.62	0.21458		3868.7	0.32495		3868.7	0.38938		3868.7	0.46818
3868.7	0.16043		3872.55	0.21438		3870.62	0.32493		3870.62	0.38957		3870.62	0.46807
3870.62	0.1606		3874.48	0.21387		3872.55	0.32509		3872.55	0.38978		3872.55	0.46814
3872.55	0.16075		3876.41	0.21317		3874.48	0.32547		3874.48	0.39004		3874.48	0.46838
3874.48	0.16085		3878.34	0.21253		3876.41	0.32597		3876.41	0.39024		3876.41	0.46855
3876.41	0.16093		3880.27	0.21214		3878.34	0.32638		3878.34	0.39026		3878.34	0.46851
3878.34	0.16105		3882.2	0.21189		3880.27	0.32657		3880.27	0.39016		3880.27	0.46836
3880.27	0.1612		3884.12	0.21166		3882.2	0.32647		3882.2	0.3901		3882.2	0.46828
3882.2	0.16142		3886.05	0.2115		3884.12	0.32617		3884.12	0.39014		3884.12	0.4683
3884.12	0.16172		3887.98	0.21137		3886.05	0.32604		3886.05	0.3902		3886.05	0.46834
3886.05	0.16194		3889.91	0.21126		3887.98	0.32648		3887.98	0.39017		3887.98	0.46834
3887.98	0.162		3891.84	0.21118		3889.91	0.32744		3889.91	0.39006		3889.91	0.46827
3889.91	0.16195		3893.77	0.21123		3891.84	0.32847		3891.84	0.39003		3891.84	0.46809
3891.84	0.16192		3895.7	0.21135		3893.77	0.32898		3893.77	0.3902		3893.77	0.46785
3893.77	0.16192		3897.62	0.21149		3895.7	0.32877		3895.7	0.39056		3895.7	0.46769
3895.7	0.16194		3899.55	0.21157		3897.62	0.32824		3897.62	0.39096		3897.62	0.46747
3897.62	0.16194		3901.48	0.21155		3899.55	0.32772		3899.55	0.39135		3899.55	0.46719
3899.55	0.16185		3903.41	0.21149		3901.48	0.32724		3901.48	0.39169		3901.48	0.46695
3901.48	0.16172		3905.34	0.21144		3903.41	0.32682		3903.41	0.39193		3903.41	0.4668
3903.41	0.16163		3907.27	0.21123		3905.34	0.32663		3905.34	0.39204		3905.34	0.46662
3905.34	0.1616		3909.2	0.21087		3907.27	0.32674		3907.27	0.39197		3907.27	0.46634
3907.27	0.16154		3911.12	0.21056		3909.2	0.32697		3909.2	0.39183		3909.2	0.46605
3909.2	0.16135		3913.05	0.21036		3911.12	0.32699		3911.12	0.39173		3911.12	0.46589
3911.12	0.16103		3914.98	0.21025		3913.05	0.32669		3913.05	0.39176		3913.05	0.4659
3913.05	0.16067		3916.91	0.2103		3914.98	0.32659		3914.98	0.39188		3914.98	0.46602
3914.98	0.16036		3918.84	0.21056		3916.91	0.32681		3916.91	0.39195		3916.91	0.46614
3916.91	0.16013		3920.77	0.21083		3918.84	0.32695		3918.84	0.39186		3918.84	0.4662
3918.84	0.16002		3922.7	0.21095		3920.77	0.32683		3920.77	0.39159		3920.77	0.46623
3920.77	0.16004		3924.62	0.21104		3922.7	0.32679		3922.7	0.39121		3922.7	0.46627
3922.7	0.16009		3926.55	0.21117		3924.62	0.32724		3924.62	0.39076		3924.62	0.46622
3924.62	0.16011		3928.48	0.21134		3926.55	0.32811		3926.55	0.39028		3926.55	0.46604
3926.55	0.16016		3930.41	0.21154		3928.48	0.32911		3928.48	0.3899		3928.48	0.46585
3928.48	0.16025		3932.34	0.21181		3930.41	0.32986		3930.41	0.38959		3930.41	0.46577
3930.41	0.16031		3934.27	0.21217		3932.34	0.33038		3932.34	0.38924		3932.34	0.46581
3932.34	0.1603		3936.2	0.21262		3934.27	0.33098		3934.27	0.38884		3934.27	0.46593
3934.27	0.16027		3938.12	0.21308		3936.2	0.33159		3936.2	0.38853		3936.2	0.46615
3936.2	0.16024		3940.05	0.21337		3938.12	0.33188		3938.12	0.38838		3938.12	0.46647
3938.12	0.1602		3941.98	0.21344		3940.05	0.33185		3940.05	0.38846		3940.05	0.46687
3940.05	0.16016		3943.91	0.21344		3941.98	0.33184		3941.98	0.38879		3941.98	0.46731
3941.98	0.16017		3945.84	0.21336		3943.91	0.3325		3943.91	0.38913		3943.91	0.46777
3943.91	0.1603		3947.77	0.21317		3945.84	0.33242		3945.84	0.38923		3945.84	0.46823
3945.84	0.16059		3949.7	0.21297		3947.77	0.33232		3947.77	0.38917		3947.77	0.46866
3947.77	0.16088		3951.62	0.21291		3949.7	0.33218		3949.7	0.38915		3949.7	0.46904
3949.7	0.16097		3953.55	0.21299		3951.62	0.33201		3951.62	0.38911		3951.62	0.46934
3951.62	0.16092		3955.48	0.21308		3953.55	0.3318		3953.55	0.38897		3953.55	0.46953
3953.55	0.16095		3957.41	0.21315		3955.48	0.33156		3955.48	0.38881		3955.48	0.46964
3955.48	0.16111		3959.34	0.21326		3957.41	0.33129		3957.41	0.38876		3957.41	0.46969
3957.41	0.16128		3961.27	0.21341		3959.34	0.33098		3959.34	0.38879		3959.34	0.46972
3959.34	0.16138		3963.2	0.21319		3961.27	0.33063		3961.27	0.38873		3961.27	0.46979
3961.27	0.1614		3965.12	0.21327		3963.2	0.33026		3963.2	0.38901		3963.2	0.47021
3963.2	0.15936		3967.05	0.21333		3965.12	0.32985		3965.12	0.38897		3965.12	0.47027
3965.12	0.15971		3968.98	0.21339		3967.05	0.3294		3967.05	0.38893		3967.05	0.47031
3967.05	0.1601		3970.91	0.21345		3968.98	0.32892		3968.98	0.38889		3968.98	0.47033
3968.98	0.16056		3972.84	0.21349		3970.91	0.32841		3970.91	0.38885		3970.91	0.47031
3970.91	0.16106		3974.77	0.21354		3972.84	0.32786		3972.84	0.38882		3972.84	0.47027
3972.84	0.16162		3976.7	0.21357		3974.77	0.32728		3974.77	0.38879		3974.77	0.47021
3974.77	0.16223		3978.62	0.2136		3976.7	0.32666		3976.7	0.38876		3976.7	0.47012
3976.7	0.16289		3980.55	0.21363		3978.62	0.32602		3978.62	0.38873		3978.62	0.47
3978.62	0.16361		3982.48	0.21365		3980.55	0.32533		3980.55	0.3887		3980.55	0.46986
3980.55	0.16438		3984.41	0.21366		3982.48	0.32461		3982.48	0.38868		3982.48	0.46969
3982.48	0.16521		3986.34	0.21367		3984.41	0.32386		3984.41	0.38866		3984.41	0.46949
3984.41	0.16609		3988.27	0.21367		3986.34	0.32308		3986.34	0.38864		3986.34	0.46927
3986.34	0.16702		3990.2	0.21367		3988.27	0.32226		3988.27	0.38862		3988.27	0.46902
3988.27	0.168		3992.12	0.21366		3990.2	0.3214		3990.2	0.38861		3990.2	0.46875
3990.2	0.16904		3994.05	0.21364		3992.12	0.32051		3992.12	0.3886		3992.12	0.46845
3992.12	0.17014		3995.98	0.21362		3994.05	0.31959		3994.05	0.38859		3994.05	0.46813
3994.05	0.17128		3997.91	0.2136		3995.98	0.31864		3995.98	0.38858		3995.98	0.46777
3995.98	0.17248		3999.84	0.21356		3997.91	0.31765		3997.91	0.38857		3997.91	0.4674
3997.91	0.17373		4001.77	0.21353		3999.84	0.31662		3999.84	0.38857		3999.84	0.46699
3999.84	0.17504					4001.77	0.31556		4001.77	0.38857		4001.77	0.46656
4001.77	0.1764

## Sheet: Figure 2 k
Lignin		Modified Lignin		Modified Lignin (PFOS)		Modified lignin (PFOA)
Binding energy(eV)	Intensity (a.u.)	Binding energy(eV)	Intensity (a.u.)	Binding energy(eV)	Intensity (a.u.)	Binding energy(eV)	Intensity (a.u.)
1100	40128.6	1099.9	83274.9	1100	145647	1100	215816
1099	41147.6	1098.9	82719.5	1099	145377	1099	216473
1098	40287.5	1097.9	83116.7	1098	144413	1098	216213
1097	40383.5	1096.9	83192.7	1097	144401	1097	215199
1096	40454.7	1095.9	82880.8	1096	144311	1096	214958
1095	40226.7	1094.9	83006.3	1095	143901	1095	215547
1094	40293.7	1093.9	83218.3	1094	143700	1094	215179
1093	40158.1	1092.9	82724.1	1093	143876	1093	215350
1092	40650.3	1091.9	82620.4	1092	143411	1092	216054
1091	40853.7	1090.9	82774.9	1091	144097	1091	215376
1090	41035.3	1089.9	81952	1090	143605	1090	214619
1089	39723.5	1088.9	82342.3	1089	143412	1089	214571
1088	39771.7	1087.9	82529.9	1088	143228	1088	214330
1087	39435.3	1086.9	81508.1	1087	143626	1087	215366
1086	38843.1	1085.9	82230.7	1086	142698	1086	214864
1085	38751.4	1084.9	81327.1	1085	143125	1085	213644
1084	38383.2	1083.9	81718.5	1084	143525	1084	215233
1083	39627.5	1082.9	81957.9	1083	143968	1083	215496
1082	39517.2	1081.9	82014.9	1082	143436	1082	215216
1081	39979.3	1080.9	81930.5	1081	143421	1081	214528
1080	39719.7	1079.9	80901.5	1080	142832	1080	213464
1079	39501.3	1078.9	81506.3	1079	143365	1079	213979
1078	38992.2	1077.9	82063.2	1078	144264	1078	215006
1077	38744.6	1076.9	82066.2	1077	142652	1077	214182
1076	38744	1075.9	81333.5	1076	141958	1076	213847
1075	39338.7	1074.9	82467.1	1075	142356	1075	213360
1074	38888.3	1073.9	82715.5	1074	143316	1074	213165
1073	38022.5	1072.9	80995.3	1073	143600	1073	211357
1072	39024.4	1071.9	81177.9	1072	141649	1072	212327
1071	38897.7	1070.9	81611.7	1071	141872	1071	213259
1070	39079.3	1069.9	81344.5	1070	142009	1070	213520
1069	38814.2	1068.9	81388	1069	142308	1069	213438
1068	39843.2	1067.9	81220.4	1068	141898	1068	212929
1067	39118.5	1066.9	81388.2	1067	142491	1067	213501
1066	38648.2	1065.9	81672.7	1066	141730	1066	214260
1065	37747.1	1064.9	81567.9	1065	141892	1065	213986
1064	38790.2	1063.9	81934	1064	142106	1064	212491
1063	39195.1	1062.9	81282.1	1063	141763	1063	213247
1062	38272.4	1061.9	80564.7	1062	141779	1062	213893
1061	38722.7	1060.9	81251.5	1061	141479	1061	212225
1060	37820.7	1059.9	80462.5	1060	143162	1060	212160
1059	39033.3	1058.9	80985.8	1059	142698	1059	213183
1058	39237.5	1057.9	81610.7	1058	141736	1058	213623
1057	38226.7	1056.9	80911.3	1057	141651	1057	213062
1056	38605.3	1055.9	80842	1056	141418	1056	212679
1055	38317.3	1054.9	80652.1	1055	142707	1055	212635
1054	39443.7	1053.9	80197.6	1054	142837	1054	212876
1053	39647.4	1052.9	81106.9	1053	141713	1053	212550
1052	38910.4	1051.9	81530.8	1052	141017	1052	212040
1051	38445.6	1050.9	80377.3	1051	140403	1051	212338
1050	38736	1049.9	80654.3	1050	141181	1050	212611
1049	38341.3	1048.9	80596.9	1049	141796	1049	212470
1048	38432.2	1047.9	81114.3	1048	141796	1048	213779
1047	37929.8	1046.9	80809.1	1047	141484	1047	213604
1046	38550.9	1045.9	81280.4	1046	141041	1046	212744
1045	38562	1044.9	80426.1	1045	141207	1045	212901
1044	37859.7	1043.9	80883.8	1044	141238	1044	212493
1043	37757	1042.9	81036	1043	141274	1043	212379
1042	38305.8	1041.9	81219.1	1042	140660	1042	212174
1041	38515.9	1040.9	80077.5	1041	140468	1041	212760
1040	38026.6	1039.9	80367.1	1040	140755	1040	211468
1039	38496.1	1038.9	81122.7	1039	141400	1039	211164
1038	38730.6	1037.9	81158.6	1038	141210	1038	212030
1037	39132.7	1036.9	81777.5	1037	140602	1037	212158
1036	38627.9	1035.9	81383.6	1036	141417	1036	211469
1035	37591.1	1034.9	80423.9	1035	141353	1035	212309
1034	37559.9	1033.9	81070.4	1034	140543	1034	212097
1033	37862.5	1032.9	81153.5	1033	142130	1033	213329
1032	38311.3	1031.9	80462.9	1032	141969	1032	211532
1031	38439.7	1030.9	80381.9	1031	141276	1031	211726
1030	38184.5	1029.9	81178.6	1030	140580	1030	213036
1029	38229.3	1028.9	80593.9	1029	140272	1029	212998
1028	38694.5	1027.9	81071.9	1028	141016	1028	212894
1027	38239.8	1026.9	81320.5	1027	140449	1027	212768
1026	38536.6	1025.9	80822.7	1026	141000	1026	213216
1025	38915	1024.9	80223.1	1025	140772	1025	211556
1024	38764.7	1023.9	79772.5	1024	142089	1024	211617
1023	38380.8	1022.9	80489.1	1023	140673	1023	213228
1022	38424.6	1021.9	80528.5	1022	140778	1022	212067
1021	38872.6	1020.9	81429.2	1021	140564	1021	212708
1020	38472.4	1019.9	80654.9	1020	141580	1020	212430
1019	39599.5	1018.9	80919.7	1019	141426	1019	211432
1018	39141.1	1017.9	81367.7	1018	141462	1018	211694
1017	39367.3	1016.9	81262.6	1017	142265	1017	213963
1016	39153.9	1015.9	82063.6	1016	141860	1016	212616
1015	39261.8	1014.9	81789.9	1015	141211	1015	212135
1014	38802.2	1013.9	81889.9	1014	141169	1014	212392
1013	40251.2	1012.9	81914.5	1013	140737	1013	213064
1012	39089.9	1011.9	81930.4	1012	142226	1012	212801
1011	39197	1010.9	82219.7	1011	142216	1011	212157
1010	38738.3	1009.9	81917	1010	141642	1010	212035
1009	39063.7	1008.9	82087.5	1009	142294	1009	212734
1008	38434.5	1007.9	81857.2	1008	140950	1008	212975
1007	38669.9	1006.9	82159.7	1007	142260	1007	212869
1006	38643.8	1005.9	83733.9	1006	141039	1006	212466
1005	39095.6	1004.9	82112.5	1005	142203	1005	212247
1004	39083.3	1003.9	81217.2	1004	141883	1004	213327
1003	39032.3	1002.9	80943.3	1003	141710	1003	214177
1002	37720.5	1001.9	80391.2	1002	143011	1002	214236
1001	38274.1	1000.9	80561.5	1001	142612	1001	213332
1000	39354.3	999.9	81391.7	1000	141969	1000	213986
999	39229.6	998.9	81982.5	999	142257	999	213845
998	39721.8	997.9	81343.9	998	141651	998	213809
997	39853.3	996.9	82767.6	997	141732	997	214142
996	40873.5	995.9	82400.8	996	142849	996	214572
995	40441.9	994.9	82146.5	995	143103	995	214396
994	40190.3	993.9	82692.7	994	143499	994	213628
993	40244.7	992.9	83048	993	143239	993	214056
992	40676.7	991.9	83926.7	992	143422	992	213286
991	39686.6	990.9	83132	991	143075	991	213995
990	40731.7	989.9	83404.7	990	142207	990	213746
989	39083.9	988.9	83109.5	989	141813	989	213429
988	38920.3	987.9	82109.6	988	142898	988	213448
987	38720.7	986.9	80891.3	987	140852	987	212301
986	36994.8	985.9	80472.1	986	140028	986	211522
985	37192.4	984.9	79673.3	985	139074	985	210428
984	36269	983.9	78132.1	984	138108	984	209734
983	35324.5	982.9	77519.7	983	137779	983	209178
982	35302.5	981.9	77624.1	982	136877	982	209318
981	32937.1	980.9	76179.1	981	137228	981	209908
980	32855.4	979.9	75900	980	137060	980	208057
979	33011.9	978.9	75617.9	979	136571	979	208279
978	32335.3	977.9	74711.8	978	137358	978	207809
977	32371.2	976.9	74910.2	977	137306	977	208030
976	31819.7	975.9	74188.7	976	135378	976	206992
975	31482.3	974.9	73586.6	975	135960	975	207057
974	31896.1	973.9	73860.6	974	136426	974	207927
973	31122.7	972.9	73591.2	973	136372	973	206470
972	31762.8	971.9	73138.1	972	136500	972	206276
971	31447.7	970.9	73881.9	971	137154	971	206677
970	30474.4	969.9	73750.3	970	136633	970	207252
969	31382.7	968.9	73575.9	969	135020	969	207182
968	31646.3	967.9	73782.9	968	134432	968	206517
967	31437.2	966.9	73196.9	967	134868	967	207014
966	31055.3	965.9	73230.3	966	136098	966	205619
965	31148.4	964.9	73898.3	965	135822	965	206011
964	31027.5	963.9	73860.9	964	136278	964	205977
963	30668.5	962.9	72821.1	963	135672	963	205987
962	31367	961.9	72996.3	962	135826	962	206251
961	31720.5	960.9	73206.9	961	135836	961	206404
960	30895.8	959.9	73511.9	960	135694	960	206411
959	31026.7	958.9	73232.5	959	136475	959	206023
958	31592.7	957.9	72826.8	958	135288	958	205832
957	31975.6	956.9	73668.1	957	135652	957	206186
956	31693.6	955.9	73528.7	956	136344	956	207480
955	30633.6	954.9	72897.1	955	136512	955	206596
954	30259.1	953.9	73477.5	954	135139	954	206493
953	30830.7	952.9	73181.5	953	135822	953	206502
952	31701.1	951.9	73080.1	952	135433	952	206205
951	31007.1	950.9	72650.8	951	135697	951	206280
950	31251.1	949.9	73302.1	950	136094	950	206934
949	30426.1	948.9	72781.1	949	134580	949	207415
948	30411.9	947.9	73186.5	948	135704	948	205821
947	30421.4	946.9	73825.9	947	135598	947	206391
946	30120.7	945.9	74335.9	946	136397	946	207239
945	31037	944.9	73469.9	945	135749	945	206605
944	31048.5	943.9	73705.3	944	135174	944	205858
943	30824.2	942.9	73428.9	943	135738	943	207522
942	30438.5	941.9	73397.7	942	135564	942	208217
941	31184.5	940.9	73645.4	941	135224	941	207488
940	31646.5	939.9	73312.2	940	135131	940	207618
939	30680.7	938.9	74057	939	135855	939	206786
938	31057.9	937.9	73262.1	938	136281	938	206546
937	30950.1	936.9	73192.9	937	136160	937	208176
936	31053.7	935.9	72750.7	936	137288	936	206586
935	30898.7	934.9	73100.3	935	135640	935	206206
934	30854.3	933.9	73434.5	934	135680	934	207676
933	30573.3	932.9	73245.3	933	136050	933	207188
932	31472.8	931.9	73350.1	932	136556	932	206472
931	30805.5	930.9	73566.6	931	135813	931	206711
930	31967.1	929.9	73309.3	930	136722	930	207112
929	31532.3	928.9	73320.3	929	136035	929	207734
928	31381.7	927.9	73254.3	928	135864	928	207692
927	31234.4	926.9	72743.1	927	137031	927	207889
926	31166.2	925.9	72903.6	926	136663	926	208264
925	31200.7	924.9	73276.8	925	136660	925	208003
924	31102.3	923.9	73132.6	924	136032	924	207315
923	30127.9	922.9	73539.5	923	134990	923	206544
922	31006.4	921.9	73315.6	922	135767	922	206550
921	30947.8	920.9	72896.7	921	135754	921	207495
920	30878.2	919.9	73729.5	920	137348	920	208457
919	30689.1	918.9	73726.6	919	136001	919	208917
918	30433.4	917.9	73228.1	918	135693	918	208176
917	31062.1	916.9	73559.4	917	134916	917	207960
916	31354.5	915.9	73578.1	916	136186	916	207541
915	31444.6	914.9	73441.7	915	135999	915	207384
914	30859.3	913.9	73970.1	914	136208	914	207128
913	30923	912.9	73713.7	913	136463	913	208191
912	31085.8	911.9	73391.7	912	136408	912	208178
911	30544.5	910.9	73287.5	911	136359	911	207697
910	31313.1	909.9	73219.3	910	137387	910	208062
909	30219.4	908.9	73502.7	909	136991	909	207978
908	30865.5	907.9	73672.9	908	136608	908	208672
907	30733.8	906.9	72919.3	907	137008	907	208476
906	31007.9	905.9	72819.3	906	136637	906	207812
905	30899.5	904.9	72696.1	905	136430	905	208640
904	30934.9	903.9	73359.6	904	136027	904	207907
903	31064.5	902.9	73577.5	903	135615	903	206289
902	31507.7	901.9	73687.9	902	137289	902	207809
901	31864.1	900.9	74000.6	901	137788	901	208276
900	30854.4	899.9	73672.7	900	136011	900	207882
899	31290.1	898.9	73002.2	899	136304	899	208023
898	31497.5	897.9	73979.1	898	136717	898	207768
897	30691.3	896.9	73249	897	137724	897	208530
896	31358.3	895.9	72665.5	896	136426	896	208702
895	31622.8	894.9	73123.9	895	136486	895	208480
894	30645	893.9	74091.7	894	136539	894	209534
893	30962.5	892.9	73436.2	893	136584	893	209196
892	32078.6	891.9	72959.5	892	136486	892	209413
891	32471.5	890.9	73970.1	891	136249	891	208701
890	30878.8	889.9	73895.9	890	137269	890	208516
889	31279.9	888.9	74167.1	889	136561	889	209041
888	30518.3	887.9	73609.6	888	137724	888	207944
887	31518.9	886.9	73475.6	887	137607	887	208900
886	31620.8	885.9	72822.4	886	137048	886	209759
885	31078.7	884.9	73173.7	885	137128	885	209607
884	30921.1	883.9	73177.7	884	136298	884	209480
883	30456.9	882.9	72388.5	883	136076	883	209096
882	30961.3	881.9	72692.6	882	136889	882	208370
881	30931.8	880.9	72468.1	881	137332	881	207677
880	31021.6	879.9	73022.9	880	137444	880	208209
879	31337.7	878.9	73045.8	879	136255	879	209120
878	30576.9	877.9	73545.2	878	135993	878	208370
877	30595.5	876.9	73240.9	877	136022	877	207721
876	30640.6	875.9	72235.8	876	136790	876	209891
875	31773.5	874.9	73433.2	875	137021	875	209481
874	31777.3	873.9	73849	874	136280	874	209668
873	31580	872.9	73082.6	873	136936	873	208616
872	31293.5	871.9	73432	872	137739	872	208558
871	31197.2	870.9	73373.9	871	137003	871	208494
870	31157.5	869.9	72252.3	870	136180	870	209186
869	31371.6	868.9	73252.3	869	136018	869	209204
868	30849.9	867.9	73467.5	868	135747	868	209092
867	31005.6	866.9	72486.4	867	136697	867	208647
866	30850.3	865.9	71490.3	866	136428	866	208043
865	30418.7	864.9	71764.5	865	135941	865	207567
864	30697.3	863.9	71361.3	864	135626	864	208234
863	31391.9	862.9	70553.4	863	134925	863	208414
862	31702.5	861.9	70256.4	862	135341	862	207140
861	31431.2	860.9	70716.3	861	135884	861	206703
860	31021.9	859.9	70318.7	860	135458	860	207376
859	30513.7	858.9	70327.6	859	135459	859	208055
858	30800.6	857.9	70030.1	858	136081	858	206757
857	31102.8	856.9	70238.3	857	135964	857	207568
856	30640.9	855.9	70897.6	856	136007	856	208672
855	31046.1	854.9	70546.6	855	134840	855	208671
854	31125.7	853.9	70296.9	854	134482	854	208307
853	30797	852.9	70452	853	134571	853	207588
852	30815.9	851.9	70112.4	852	134510	852	208317
851	31091.2	850.9	70607.7	851	135240	851	207757
850	30484.2	849.9	70422.9	850	135776	850	208042
849	30240.2	848.9	70148.6	849	135709	849	207768
848	30982.7	847.9	70624.7	848	135620	848	208463
847	31295.5	846.9	70397.1	847	134511	847	208466
846	30434.7	845.9	70939.9	846	135198	846	208876
845	30271.1	844.9	70547.1	845	135494	845	207760
844	31284.3	843.9	70223.5	844	135570	844	207697
843	31702.9	842.9	71035.9	843	135859	843	209387
842	30455.1	841.9	71337.5	842	135930	842	209650
841	30281.7	840.9	70063.8	841	135138	841	209056
840	30248.2	839.9	69533.9	840	135481	840	208296
839	30192.1	838.9	70551.1	839	135261	839	207464
838	31058.1	837.9	70777.3	838	135586	838	208581
837	31113.9	836.9	70315.3	837	135209	837	208466
836	31188.4	835.9	70221.7	836	136875	836	207920
835	31475.7	834.9	70956.3	835	136987	835	208981
834	30992.8	833.9	70252.6	834	136086	834	209120
833	30193.5	832.9	70285.9	833	136006	833	208802
832	29697.5	831.9	70950.9	832	135913	832	207971
831	30740	830.9	71193.9	831	135816	831	208328
830	31098	829.9	70691.3	830	136001	830	209052
829	31409.1	828.9	70921.5	829	135820	829	208855
828	31503.3	827.9	70326.2	828	134981	828	207869
827	31473.2	826.9	70697.8	827	135761	827	209344
826	30836.3	825.9	71441.2	826	136724	826	208624
825	30929.6	824.9	71113.2	825	136814	825	208499
824	30979.9	823.9	71514.4	824	136241	824	210344
823	31574.1	822.9	71269.5	823	136731	823	210082
822	31774	821.9	70811.8	822	136702	822	209034
821	31342.7	820.9	70648.4	821	136174	821	208209
820	30642.1	819.9	70168.1	820	136929	820	209999
819	31497.9	818.9	70419.5	819	136773	819	209875
818	31166.3	817.9	69897.7	818	136559	818	209175
817	32031.5	816.9	70155.2	817	137190	817	209616
816	31140.7	815.9	70209.5	816	137578	816	209110
815	31223	814.9	70435.7	815	135816	815	208946
814	31918.5	813.9	70317.4	814	136084	814	209114
813	32331	812.9	70850.1	813	137473	813	209597
812	31466.1	811.9	71114.8	812	136318	812	209111
811	30890.7	810.9	70778.3	811	137084	811	209456
810	31078.2	809.9	70807.3	810	137138	810	209378
809	31360.5	808.9	70816	809	137291	809	210054
808	31792.1	807.9	70226.5	808	137204	808	208740
807	32043.5	806.9	69929.9	807	138260	807	209719
806	31959.8	805.9	70289.3	806	138273	806	209839
805	31770.3	804.9	70042	805	137838	805	209361
804	31345	803.9	70200.2	804	137625	804	209751
803	31152.5	802.9	70353.5	803	136974	803	208749
802	31035.2	801.9	70913.8	802	136754	802	209706
801	31212	800.9	71440.1	801	136633	801	209570
800	31647	799.9	71335.8	800	137069	800	210143
799	31334.7	798.9	71396.3	799	137614	799	210838
798	31914.9	797.9	70837.9	798	137908	798	210712
797	32064.2	796.9	70874.7	797	136782	797	212925
796	31822.1	795.9	71256.2	796	137394	796	211420
795	31831.9	794.9	70746.8	795	137126	795	210600
794	32157.3	793.9	69935.6	794	138064	794	210250
793	32237.1	792.9	70833.5	793	137901	793	210056
792	32340.4	791.9	70684.7	792	137534	792	210098
791	32949.2	790.9	70833	791	138255	791	211465
790	31935.2	789.9	71032.3	790	137814	790	211334
789	32346.5	788.9	71356	789	138243	789	212380
788	32100.2	787.9	70951	788	137346	788	211690
787	32786.8	786.9	71002.8	787	137357	787	209755
786	32936.2	785.9	70957.5	786	137896	786	211148
785	32896.2	784.9	70755	785	137505	785	211748
784	32809.2	783.9	71271.1	784	138398	784	211474
783	31988.8	782.9	71620.8	783	137649	783	211742
782	31895.1	781.9	71140.1	782	136667	782	210394
781	32144.5	780.9	70865.3	781	137827	781	210597
780	31790.2	779.9	71202.7	780	137664	780	210714
779	32348.9	778.9	70470.5	779	138401	779	211416
778	32037	777.9	70573.6	778	137874	778	211557
777	32065.4	776.9	70582.3	777	137853	777	211979
776	31678.8	775.9	70892.9	776	137969	776	211994
775	32091.7	774.9	71502.7	775	138229	775	210156
774	32770.6	773.9	71138.1	774	137590	774	211272
773	32844.8	772.9	70660.1	773	138819	773	212292
772	32180.6	771.9	71104.9	772	139736	772	213154
771	32270.3	770.9	70975.9	771	138702	771	212560
770	32817.9	769.9	71751.4	770	137838	770	211309
769	33216.9	768.9	71956.1	769	138606	769	212845
768	32691.7	767.9	73040.8	768	139574	768	212025
767	32694.2	766.9	72024	767	139576	767	212492
766	32922.7	765.9	72652.7	766	140068	766	211939
765	33169.1	764.9	72028.4	765	139306	765	212362
764	33076.1	763.9	71288.1	764	138919	764	213359
763	33231.3	762.9	71870.6	763	138878	763	212360
762	32512.5	761.9	71824	762	138446	762	212807
761	32198.8	760.9	71000.3	761	137973	761	212818
760	31702.5	759.9	71732.3	760	138434	760	212815
759	31161	758.9	71492.7	759	138453	759	213035
758	31649.5	757.9	71125.8	758	138725	758	211055
757	31989.8	756.9	71546.3	757	139098	757	211929
756	31130.1	755.9	70956.9	756	138661	756	212641
755	30355.3	754.9	70886.7	755	138274	755	211231
754	29922.2	753.9	70851.2	754	137711	754	210274
753	30126	752.9	70119.1	753	137735	753	210634
752	29555.8	751.9	70394.8	752	137843	752	212055
751	30013.5	750.9	70098.2	751	139026	751	211737
750	30959	749.9	70420.5	750	138238	750	212151
749	31875.5	748.9	71017.9	749	140002	749	212946
748	32236.2	747.9	71494.7	748	140496	748	212987
747	33131	746.9	71495	747	140606	747	212646
746	34538.7	745.9	72738.6	746	140950	746	213424
745	34454.5	744.9	73244.1	745	141468	745	214326
744	35342.6	743.9	72725.9	744	140483	744	215348
743	34252.4	742.9	72507.1	743	140816	743	214978
742	33653.4	741.9	72054.5	742	140901	742	214743
741	32946.7	740.9	72398.7	741	139808	741	214598
740	32516.8	739.9	72363.3	740	140094	740	213238
739	31928.3	738.9	71985.2	739	138902	739	212966
738	31106.5	737.9	71378.7	738	138942	738	213010
737	30092.1	736.9	71035.3	737	138253	737	212138
736	28393.9	735.9	69538.3	736	136734	736	211386
735	27201.8	734.9	69064	735	136294	735	209609
734	26083.9	733.9	68286.3	734	135612	734	209117
733	25894.9	732.9	68684.9	733	136915	733	209893
732	24875.4	731.9	67839.9	732	136758	732	209093
731	24626.9	730.9	67298.7	731	135466	731	209032
730	24895.2	729.9	67220.8	730	135899	730	206950
729	24257.4	728.9	67096.2	729	135913	729	207562
728	24265.7	727.9	67300.5	728	135405	728	208565
727	24019.4	726.9	67635.7	727	135426	727	209852
726	23556.1	725.9	66890.5	726	136306	726	209677
725	23334.9	724.9	66917.8	725	135775	725	210461
724	23714.3	723.9	66782	724	136228	724	209749
723	23826.9	722.9	66884	723	136927	723	210014
722	24092.2	721.9	67111.7	722	136500	722	210847
721	23816	720.9	67360.5	721	137190	721	209232
720	24392.5	719.9	67288.9	720	138723	720	210738
719	23613.9	718.9	66709.1	719	137309	719	211728
718	23562.5	717.9	66199.2	718	138702	718	210967
717	23537.3	716.9	66347.1	717	137679	717	212421
716	22656.5	715.9	66698.1	716	136639	716	210634
715	23183.1	714.9	67385.2	715	137232	715	210383
714	23586.1	713.9	67251.3	714	137600	714	208863
713	23838.7	712.9	66947.8	713	136458	713	210559
712	23362.4	711.9	66931.8	712	135973	712	210655
711	23965.1	710.9	67506.9	711	137007	711	210964
710	24333.1	709.9	67731.2	710	137120	710	209982
709	23259.9	708.9	67035.7	709	137441	709	211005
708	23418	707.9	67104.7	708	136368	708	210103
707	23983.7	706.9	67425.1	707	136394	707	208995
706	24132.5	705.9	66688.3	706	136714	706	207110
705	23819	704.9	66402.1	705	136513	705	206707
704	22852.7	703.9	66437	704	135096	704	207440
703	23152.1	702.9	67163.4	703	134180	703	205869
702	23766.3	701.9	67004.1	702	133930	702	205417
701	23931.5	700.9	67688.1	701	133008	701	203815
700	24039.7	699.9	67614.7	700	133048	700	202337
699	24010.2	698.9	66972.2	699	133146	699	202761
698	24044.7	697.9	67031.3	698	132267	698	202784
697	24333.3	696.9	67425.9	697	130698	697	201489
696	24083.2	695.9	67354.5	696	130968	696	200714
695	24097.9	694.9	67261.6	695	130893	695	200773
694	23893.1	693.9	67352.5	694	130930	694	201248
693	24096.7	692.9	67661.1	693	131386	693	202694
692	23673.5	691.9	67196.9	692	134809	692	209374
691	24014.1	690.9	66588	691	147438	691	233273
690	23894.5	689.9	67141.1	690	179085	690	280098
689	23622.5	688.9	67243.9	689	209492	689	304714
688	23478.5	687.9	67227.8	688	202089	688	286662
687	23173.9	686.9	67414.3	687	175482	687	252437
686	23481	685.9	67150.2	686	150165	686	222555
685	24200.9	684.9	67150.2	685	136277	685	206525
684	24014.7	683.9	66777.8	684	131842	684	202114
683	24497.7	682.9	67169.7	683	131264	683	200825
682	23457.8	681.9	66999.1	682	132494	682	203006
681	24025	680.9	67603.2	681	135844	681	207336
680	23305.7	679.9	67322.3	680	136285	680	208092
679	23715	678.9	67428	679	135984	679	205770
678	23575.1	677.9	67526.1	678	134603	678	203972
677	24193.1	676.9	67682.8	677	132072	677	199991
676	24436	675.9	66666.3	676	129217	676	197412
675	23745.4	674.9	66724.8	675	127973	675	196598
674	23674.9	673.9	67503.9	674	127793	674	196693
673	23978.7	672.9	66796.7	673	128303	673	195800
672	23382.3	671.9	67044.5	672	128433	672	196396
671	23839.7	670.9	67668.3	671	128400	671	196575
670	23963	669.9	67304.8	670	128350	670	196465
669	24427	668.9	67412.2	669	128439	669	195910
668	23793.9	667.9	67497.6	668	127924	668	195414
667	24099.9	666.9	67176.5	667	127486	667	196424
666	23958.1	665.9	67599.3	666	127007	666	195154
665	24212.9	664.9	67215.8	665	128218	665	195616
664	24346.5	663.9	67333.9	664	128248	664	196556
663	23535.2	662.9	67383.8	663	127766	663	196089
662	23896.3	661.9	67698.1	662	128455	662	196188
661	23938.7	660.9	67617.8	661	128014	661	195028
660	23865.5	659.9	67052.6	660	128123	660	196075
659	23741	658.9	67421.7	659	127800	659	195704
658	23606.1	657.9	67474.3	658	128345	658	196238
657	24271.9	656.9	67668.8	657	128365	657	196434
656	24298.9	655.9	67203.1	656	128293	656	196533
655	24315	654.9	67238.6	655	128784	655	196068
654	23864.7	653.9	66881.5	654	128335	654	196508
653	24145.5	652.9	67621	653	129507	653	197482
652	24111.7	651.9	67663.9	652	129821	652	197553
651	23819.5	650.9	67077.9	651	129546	651	198070
650	24591.9	649.9	67149.7	650	130317	650	198478
649	24064.9	648.9	67177.2	649	130953	649	198582
648	23831.8	647.9	67926.7	648	131129	648	198276
647	23897.9	646.9	68103	647	130157	647	197759
646	23587.2	645.9	68154.1	646	130140	646	198789
645	24139.3	644.9	67113.1	645	129716	645	198219
644	24477.7	643.9	67606.6	644	129682	644	197751
643	24946	642.9	67666.9	643	130178	643	197633
642	23470.8	641.9	67962.9	642	129915	642	197555
641	23955.5	640.9	67342.5	641	130486	641	196462
640	24481.7	639.9	67758.8	640	131068	640	196599
639	24101.5	638.9	67803.9	639	128944	639	197482
638	23765.1	637.9	67672.6	638	128904	638	196745
637	22965.2	636.9	67178.8	637	129697	637	196164
636	23931.5	635.9	67959.7	636	129438	636	196277
635	24061.4	634.9	68174.8	635	129719	635	197301
634	23649.5	633.9	67264.3	634	130434	634	197639
633	24061.7	632.9	67242	633	131676	633	199376
632	25109.9	631.9	67835.3	632	132214	632	200552
631	24560.8	630.9	67640.5	631	133840	631	201746
630	24282.3	629.9	67440	630	135154	630	204633
629	25199.9	628.9	67139.5	629	135522	629	204975
628	24528.3	627.9	67465.1	628	135556	628	206329
627	24763.1	626.9	67298.4	627	135535	627	204605
626	24550.1	625.9	67725.1	626	134207	626	202958
625	23343.5	624.9	68107	625	133124	625	202189
624	24332.2	623.9	68137.7	624	132624	624	201538
623	24636.8	622.9	68103.5	623	132578	623	200170
622	24656.7	621.9	68268	622	132272	622	199291
621	23742.3	620.9	67860.7	621	132435	621	198752
620	24675.5	619.9	67108.6	620	131216	620	198923
619	24117.6	618.9	67459.9	619	130763	619	198372
618	24713.4	617.9	67992.4	618	129893	618	197546
617	24852.8	616.9	67147.3	617	128986	617	195739
616	24922.3	615.9	68535	616	128494	616	193831
615	24467.1	614.9	68561	615	128497	615	194232
614	24825.8	613.9	68365.7	614	127357	614	193708
613	24188.9	612.9	68169.3	613	128703	613	193040
612	24584.1	611.9	68784.7	612	128857	612	192617
611	24910.1	610.9	68311.7	611	128689	611	192974
610	24741.3	609.9	68340.9	610	128902	610	194528
609	24641.6	608.9	68299.6	609	129263	609	195636
608	24888	607.9	68499.3	608	130209	608	196779
607	24712.9	606.9	68354.2	607	131851	607	200268
606	24580.1	605.9	68181.1	606	134766	606	205068
605	24302.3	604.9	67851.9	605	137484	605	209137
604	24663.3	603.9	67705	604	143097	604	215470
603	24142.6	602.9	67265.1	603	147892	603	221745
602	24062.7	601.9	68548.3	602	150580	602	226017
601	24192.1	600.9	67534.3	601	151447	601	224926
600	24529.1	599.9	67842.1	600	152033	600	222543
599	24751.1	598.9	68373.4	599	148152	599	218203
598	24261.2	597.9	68270.5	598	143871	598	212199
597	24315.5	596.9	67959.9	597	139584	597	207651
596	25017.1	595.9	68481.5	596	136920	596	202692
595	24549.9	594.9	68316.9	595	133961	595	198614
594	24679.5	593.9	68558.5	594	130743	594	195224
593	24132.9	592.9	68145	593	127920	593	191880
592	24793.9	591.9	68314.5	592	125180	592	186856
591	24687	590.9	68463.1	591	123234	591	183388
590	24073.2	589.9	68267.3	590	121521	590	181783
589	24603.1	588.9	68487.6	589	120266	589	180566
588	24810.9	587.9	68787.9	588	118558	588	178873
587	24794.3	586.9	68695.5	587	118129	587	178288
586	24895.9	585.9	68384.7	586	117978	586	177618
585	24673.3	584.9	68269.5	585	117617	585	177558
584	24730.6	583.9	67810.3	584	117977	584	177301
583	25595.7	582.9	67528.6	583	117776	583	176493
582	25319.7	581.9	68181.7	582	117366	582	177104
581	25816.3	580.9	69129.9	581	117448	581	177080
580	24944.7	579.9	69241.5	580	116802	580	177109
579	25229.9	578.9	68814.4	579	116962	579	177261
578	24971.8	577.9	68886.5	578	116777	578	176781
577	24519.5	576.9	69115.8	577	116535	577	176210
576	24550.1	575.9	68262.5	576	116754	576	176175
575	24271.1	574.9	68051.9	575	117138	575	175468
574	24962.8	573.9	68606.7	574	116754	574	176029
573	24653.9	572.9	68666.7	573	116455	573	176114
572	23878.9	571.9	68284.5	572	117324	572	176047
571	23769.9	570.9	68564.3	571	116557	571	176207
570	24193.2	569.9	68711.3	570	116068	570	176799
569	24809.7	568.9	68801	569	116051	569	176021
568	25677.9	567.9	67794.5	568	116229	568	175823
567	24109.9	566.9	68387.5	567	116737	567	175292
566	25059.4	565.9	68368	566	116568	566	175202
565	25263.2	564.9	68812.1	565	116722	565	175499
564	24423.6	563.9	68336.2	564	116262	564	175620
563	24983.5	562.9	68656.5	563	116564	563	176246
562	25563.5	561.9	68514.2	562	116973	562	175702
561	24263.9	560.9	68548.7	561	116748	561	176516
560	24573.3	559.9	68869.7	560	116825	560	176612
559	25068.1	558.9	69029	559	116320	559	176474
558	24803.4	557.9	68775.1	558	116742	558	176396
557	25935.7	556.9	69335.7	557	116858	557	176812
556	26246.4	555.9	68564.4	556	117885	556	176285
555	26119.5	554.9	69192.5	555	117696	555	176458
554	25834.7	553.9	69725.3	554	116828	554	176735
553	24977.1	552.9	69568.6	553	117372	553	176513
552	25290	551.9	68554.5	552	117189	552	175902
551	25055.7	550.9	68170.9	551	117154	551	176253
550	24152.8	549.9	68745.1	550	117065	550	175728
549	24479.9	548.9	69004.1	549	117172	549	175377
548	23822.1	547.9	68343.6	548	115843	548	175543
547	23735.2	546.9	67995.3	547	116400	547	175605
546	23234.4	545.9	68592.7	546	116094	546	175751
545	22257.4	544.9	68457.5	545	115658	545	175912
544	21583.1	543.9	68517.8	544	115971	544	175243
543	21740.7	542.9	67697.9	543	115512	543	174413
542	21231.5	541.9	67288.3	542	114483	542	174866
541	21834.5	540.9	66818.1	541	114191	541	174444
540	20909.3	539.9	66188.3	540	114304	540	174341
539	20390.8	538.9	66966.8	539	114639	539	173688
538	20315.9	537.9	67038.8	538	114556	538	172933
537	19953.3	536.9	66324	537	114414	537	173652
536	20144.4	535.9	67146.8	536	114811	536	174274
535	22477.7	534.9	67622.4	535	115026	535	175297
534	29875.5	533.9	70641.4	534	117470	534	178378
533	44730.7	532.9	76910.9	533	124073	533	185530
532	54528.5	531.9	81277.3	532	131393	532	190267
531	46777.7	530.9	80980.5	531	131010	531	188268
530	33717.3	529.9	76130.3	530	124844	530	183371
529	23618.1	528.9	71856.6	529	118370	529	177332
528	19233.4	527.9	68410.3	528	114500	528	173790
527	18292.7	526.9	66944.8	527	113873	527	172901
526	18967.1	525.9	65975.7	526	113883	526	172750
525	19607.2	524.9	66001.2	525	113694	525	173852
524	20801.5	523.9	67429.3	524	115134	524	174348
523	20972	522.9	67665.3	523	115156	523	174778
522	19921.5	521.9	67565.8	522	115199	522	174760
521	18949.1	520.9	66900.3	521	114434	521	174814
520	18249.4	519.9	65853.1	520	114495	520	173828
519	17505.7	518.9	65398.9	519	113865	519	172905
518	17480.8	517.9	64377.4	518	113736	518	172760
517	16897.5	516.9	65420.2	517	113277	517	172770
516	17135.4	515.9	65095.9	516	113035	516	172350
515	17202.9	514.9	64989.3	515	113643	515	172484
514	16881.1	513.9	65459.3	514	113263	514	172248
513	17060.9	512.9	65925.1	513	113155	513	172666
512	16786.1	511.9	65658.3	512	112811	512	171954
511	16781.1	510.9	65942.3	511	113399	511	172437
510	16692.7	509.9	65622.4	510	113653	510	172228
509	16688.1	508.9	65766.2	509	113514	509	172272
508	16150.2	507.9	65305.3	508	113103	508	172535
507	16161.5	506.9	65237.7	507	113779	507	172245
506	16829.3	505.9	65765.1	506	113810	506	172513
505	17063.3	504.9	65540.4	505	113664	505	172186
504	16409.1	503.9	66064.3	504	113577	504	172468
503	16520.9	502.9	65226.7	503	113302	503	172175
502	16608.8	501.9	65133.2	502	113911	502	172155
501	16438.4	500.9	65648.6	501	113783	501	172759
500	16701.3	499.9	65440.9	500	113464	500	172460
499	17231.8	498.9	65391.9	499	113475	499	172606
498	16987.5	497.9	65585.5	498	113879	498	172441
497	16693	496.9	65355	497	113566	497	172185
496	17129.3	495.9	65518.6	496	113493	496	172662
495	16645.6	494.9	66097.4	495	113646	495	172431
494	16538.9	493.9	65794.7	494	113936	494	172062
493	16988.8	492.9	65724	493	113793	493	172466
492	16500.5	491.9	65746.3	492	113557	492	172625
491	16702.5	490.9	65658.7	491	113084	491	172097
490	17274.7	489.9	65683.7	490	113080	490	172284
489	17456.7	488.9	65548.2	489	113726	489	172746
488	17057.4	487.9	65279.9	488	113960	488	172382
487	17012	486.9	65117.2	487	113768	487	172138
486	17042.1	485.9	65096.5	486	113233	486	172484
485	17412.1	484.9	65328.9	485	112774	485	172332
484	16857.1	483.9	65679.9	484	113851	484	172812
483	17277.3	482.9	65596.6	483	113887	483	172980
482	17336.1	481.9	65525.1	482	114303	482	173311
481	17574.1	480.9	65898.1	481	114006	481	172412
480	16821.9	479.9	65938.6	480	113286	480	172588
479	16222.3	478.9	66054	479	113877	479	172317
478	17060.2	477.9	65833.9	478	113978	478	172512
477	16931.3	476.9	66352.1	477	114086	477	172926
476	16279.7	475.9	66160.9	476	114047	476	173221
475	16741.9	474.9	65663	475	113592	475	173033
474	16819.5	473.9	65562.7	474	114118	474	173090
473	16712.1	472.9	66054.5	473	113308	473	172826
472	17158.9	471.9	65203.9	472	113556	472	172842
471	16943.5	470.9	65270	471	113852	471	172898
470	16885.3	469.9	65298.1	470	113129	470	172912
469	17158.5	468.9	65724.8	469	113295	469	172587
468	16707.1	467.9	66056.7	468	113902	468	172859
467	16756.9	466.9	66118.9	467	113998	467	173228
466	16569.7	465.9	66499.7	466	114541	466	173174
465	17257.1	464.9	66183.5	465	114019	465	172347
464	17273.3	463.9	65496.8	464	113926	464	172232
463	17086.7	462.9	65842.3	463	114082	463	173050
462	16951.9	461.9	65547.5	462	114766	462	172773
461	17032.1	460.9	66342.1	461	113703	461	172632
460	16973.8	459.9	65641.9	460	113964	460	173193
459	17133.6	458.9	65892.5	459	114411	459	173168
458	16745.7	457.9	66405.2	458	114370	458	173109
457	16555.6	456.9	66035.7	457	113948	457	172961
456	17346.9	455.9	65910.7	456	113874	456	172868
455	17543.6	454.9	66066.5	455	113994	455	173263
454	17498.4	453.9	66107.5	454	113596	454	173131
453	17128.3	452.9	65959.5	453	114296	453	172984
452	16692.9	451.9	66617.2	452	113676	452	172673
451	17383.5	450.9	66051.6	451	113543	451	173175
450	16716.9	449.9	66635.7	450	113921	450	173121
449	17161.1	448.9	66274.5	449	114242	449	172824
448	16877.4	447.9	65729.5	448	113174	448	172940
447	17305.1	446.9	65907.2	447	113578	447	173163
446	16961.4	445.9	65995.1	446	113982	446	173010
445	17099.1	444.9	66340.9	445	114528	445	172988
444	17214.9	443.9	66136.2	444	114108	444	172659
443	17042.4	442.9	66005.5	443	114134	443	173244
442	17014.1	441.9	65790.5	442	113797	442	172880
441	16758.3	440.9	66186.7	441	113669	441	173122
440	16891.5	439.9	65954.7	440	113868	440	172906
439	16638.7	438.9	65737.9	439	114204	439	173035
438	16630.5	437.9	65837.2	438	113748	438	173040
437	16494.1	436.9	65561.7	437	113730	437	172518
436	17690.3	435.9	66634.1	436	114199	436	173319
435	17697.4	434.9	66042.8	435	113865	435	172700
434	17714.5	433.9	66407.7	434	113778	434	173316
433	17626.1	432.9	66968.5	433	113395	433	173439
432	17464.6	431.9	66338.9	432	113379	432	172978
431	17730.7	430.9	66034.6	431	114245	431	172520
430	17147.3	429.9	65680.9	430	113814	430	173204
429	17081.1	428.9	66413.1	429	113591	429	173715
428	17163.9	427.9	65493.9	428	114314	428	173529
427	17067.7	426.9	66016.5	427	114420	427	172759
426	17756.8	425.9	66347.5	426	115042	426	173033
425	17725.3	424.9	66609.1	425	114402	425	172830
424	17024.7	423.9	67398.5	424	114097	424	173141
423	17331.3	422.9	66902.9	423	114772	423	174302
422	17792.4	421.9	67071	422	114481	422	173369
421	17498.7	420.9	66764.5	421	114743	421	173438
420	17260.1	419.9	66417.3	420	114318	420	173727
419	17391.2	418.9	66208	419	114136	419	173094
418	17376.4	417.9	66846.1	418	114438	418	173118
417	17659.1	416.9	66533	417	114337	417	172939
416	17070.7	415.9	66177.7	416	113547	416	172316
415	17147.1	414.9	65325.9	415	113643	415	172278
414	17295.9	413.9	65846.3	414	113241	414	172678
413	17547.7	412.9	65984.5	413	113099	413	172441
412	17123.3	411.9	65082.2	412	112923	412	172034
411	17677.9	410.9	64881.2	411	112919	411	172014
410	17747.1	409.9	64307.9	410	112564	410	172211
409	17103.9	408.9	64311.9	409	112967	409	172028
408	17479.5	407.9	64044.9	408	112766	408	171671
407	17354.5	406.9	63909.5	407	112295	407	171872
406	17242.8	405.9	63644.8	406	112679	406	170984
405	17567.1	404.9	63935.6	405	112986	405	172080
404	17473.5	403.9	63398.9	404	112114	404	172027
403	17308.1	402.9	63533.3	403	113278	403	173606
402	17760.4	401.9	64191.3	402	114971	402	176321
401	18261.9	400.9	66462.5	401	117193	401	179074
400	19505.3	399.9	70747.2	400	121440	400	182384
399	19566.4	398.9	78823.4	399	123823	399	181619
398	18412.4	397.9	81901.1	398	121289	398	177679
397	17819	396.9	75156.9	397	117114	397	174049
396	17673.5	395.9	68934.5	396	114427	396	172247
395	17378.1	394.9	64916.5	395	112975	395	171542
394	17850.1	393.9	63706.5	394	112876	394	171679
393	17603.6	392.9	63212.5	393	112217	393	171990
392	17639.4	391.9	63715.5	392	112335	392	171832
391	17740.6	390.9	63521	391	112881	391	171967
390	17711.2	389.9	64062.6	390	113393	390	171998
389	17611.4	388.9	64576.8	389	112994	389	171982
388	16868.9	387.9	63774.7	388	112384	388	171835
387	17237.7	386.9	63414.5	387	111889	387	171588
386	17661.2	385.9	63038	386	112038	386	170965
385	17706.3	384.9	62524.3	385	111720	385	170677
384	17321.1	383.9	62511.1	384	111698	384	170987
383	17681.5	382.9	62085.5	383	111269	383	171185
382	17318.9	381.9	62721.9	382	111458	382	171006
381	17064.7	380.9	62816.2	381	111092	381	171289
380	17499.9	379.9	62966.1	380	112020	380	171293
379	17126.8	378.9	62561.4	379	111779	379	171708
378	17066.6	377.9	62932	378	111597	378	171601
377	17041.8	376.9	63018.1	377	111532	377	171400
376	17246.3	375.9	62590.1	376	111812	376	170961
375	17494.7	374.9	62905.9	375	111536	375	170882
374	17277.1	373.9	62496.9	374	111437	374	171004
373	17266.4	372.9	62774.7	373	111796	373	171156
372	17353.1	371.9	62847	372	111718	372	171047
371	17720.8	370.9	62647.3	371	111444	371	170793
370	17679.2	369.9	62491.9	370	111716	370	171302
369	17337.9	368.9	62648.5	369	112245	369	170834
368	17790.1	367.9	62613.9	368	112001	368	170878
367	17620	366.9	62351.9	367	111694	367	170994
366	18250.9	365.9	62854.7	366	111977	366	170794
365	18136.9	364.9	63020.9	365	111721	365	171530
364	18066.7	363.9	62415.3	364	112103	364	171582
363	18049.3	362.9	62749.9	363	111686	363	171320
362	17686.9	361.9	62866.9	362	111651	362	171342
361	17934.3	360.9	63024.9	361	111962	361	171246
360	17629.5	359.9	63415.9	360	111955	360	171447
359	17436.3	358.9	63014.6	359	111866	359	170877
358	17852.3	357.9	62787.2	358	111598	358	171595
357	18536.9	356.9	62893.1	357	112104	357	171536
356	18375.1	355.9	62842.5	356	112217	356	171272
355	17760.3	354.9	62480.1	355	112490	355	171459
354	17577.6	353.9	62435.1	354	112177	354	170896
353	17463.5	352.9	62770.5	353	111827	353	170826
352	17874.1	351.9	63184.7	352	111857	352	171108
351	17753.7	350.9	62770.7	351	112397	351	171054
350	17870.5	349.9	63435.3	350	112343	350	171154
349	17753.3	348.9	63458.7	349	111982	349	171521
348	18010.3	347.9	62546.7	348	112604	348	170960
347	18094.5	346.9	62537.5	347	112495	347	171304
346	17970.5	345.9	63123.3	346	112149	346	170954
345	18205.4	344.9	63387.7	345	112393	345	171776
344	18444.7	343.9	62826.6	344	112244	344	171627
343	18063.2	342.9	62719.7	343	112466	343	171374
342	18614.9	341.9	62886.9	342	112056	342	171592
341	18279.1	340.9	63582.8	341	112244	341	171473
340	18341.9	339.9	63376.4	340	112425	340	171816
339	17993.3	338.9	63541.7	339	112470	339	171413
338	18403.3	337.9	63178.7	338	111918	338	172066
337	17826.3	336.9	63156.9	337	111894	337	172328
336	18723.4	335.9	63407.3	336	111991	336	172052
335	18217.3	334.9	63624.1	335	112055	335	171680
334	18516.7	333.9	63522.5	334	112460	334	171912
333	18352.3	332.9	62997.5	333	111898	333	171722
332	18841.4	331.9	63158.4	332	112252	332	171929
331	18199.1	330.9	63284.4	331	112386	331	171688
330	18099.8	329.9	63546.6	330	111859	330	171906
329	17913.5	328.9	63961.9	329	111762	329	171894
328	17905.7	327.9	63394.1	328	112419	328	172046
327	17667.2	326.9	63281.7	327	112743	327	171832
326	18681.1	325.9	63420.9	326	112248	326	172033
325	18520.1	324.9	63276.7	325	112030	325	171942
324	18636.8	323.9	63168.2	324	112199	324	172274
323	18327.3	322.9	63527.6	323	112020	323	171528
322	18687.7	321.9	63507.6	322	112063	322	171626
321	18661.5	320.9	63306.7	321	112435	321	172478
320	18266.3	319.9	63043.8	320	112857	320	172217
319	18854.9	318.9	63519.8	319	113180	319	171938
318	18838.9	317.9	63648.9	318	112552	318	172424
317	18246	316.9	63939.2	317	113083	317	172391
316	18239.7	315.9	63782.8	316	112977	316	172386
315	18531.9	314.9	63840.1	315	112673	315	172294
314	18889.7	313.9	63601.5	314	113094	314	172517
313	18952.6	312.9	64323.8	313	112970	313	172980
312	18992.3	311.9	64210.9	312	112932	312	173169
311	18839.1	310.9	64580.1	311	113245	311	172849
310	19060.2	309.9	64590	310	113094	310	172608
309	19265.7	308.9	64097.4	309	112997	309	172484
308	19522.8	307.9	65091.6	308	112549	308	171955
307	19352.3	306.9	64729.7	307	112517	307	171952
306	19077.5	305.9	64135.1	306	112706	306	172061
305	19568	304.9	64042.2	305	112231	305	171084
304	18540.8	303.9	64496.4	304	111726	304	171291
303	18000.6	302.9	64159.6	303	111749	303	170994
302	18222.8	301.9	63074.5	302	111482	302	170212
301	17453.7	300.9	62614.3	301	110804	301	169543
300	17065.5	299.9	61790.4	300	110668	300	168868
299	16315	298.9	60790.1	299	109376	299	168457
298	15936.9	297.9	60136.8	298	108452	298	168095
297	14887.1	296.9	59809.9	297	108059	297	167714
296	13654.5	295.9	58953.6	296	107912	296	167897
295	13075.4	294.9	58521	295	108750	295	169235
294	12719.7	293.9	57629.3	294	109911	294	171104
293	12741.1	292.9	57281	293	112170	293	174880
292	12185.6	291.9	56797.8	292	115891	292	179846
291	12158.3	290.9	56423.1	291	115444	291	179197
290	13117.6	289.9	56529.3	290	113550	290	177734
289	16624.2	288.9	58538.6	289	111539	289	174938
288	19773.9	287.9	60408.4	288	112453	288	176944
287	24779.8	286.9	67439.8	287	120490	287	186517
286	37611.7	285.9	84599.1	286	133714	286	191487
285	53304.5	284.9	106620	285	137128	285	188094
284	54493.8	283.9	102652	284	128734	284	180024
283	36157.8	282.9	81894.5	283	117175	283	171606
282	19665.8	281.9	65286.9	282	109068	282	167619
281	11914.5	280.9	56951.7	281	106268	281	166208
280	10405.3	279.9	54851.2	280	105599	280	165823
279	10283	278.9	54527.3	279	105327	279	166107
278	10471.1	277.9	55345.1	278	105950	278	166704
277	11688.1	276.9	57171.7	277	107362	277	166747
276	13409.3	275.9	58617	276	108015	276	166200
275	12663.4	274.9	58227.5	275	106624	275	165259
274	11534.8	273.9	56689.9	274	105323	274	164364
273	9852.13	272.9	54445.4	273	104468	273	163897
272	8341.93	271.9	52940.6	272	103822	272	163722
271	8063.33	270.9	52565.5	271	103668	271	163526
270	7797.68	269.9	52498.7	270	103673	270	163538
269	7910.95	268.9	52520	269	103786	269	163632
268	7873.59	267.9	52870.2	268	103825	268	163529
267	7726.14	266.9	52795.5	267	103867	267	163443
266	7648.35	265.9	52707.1	266	103479	266	163324
265	7670.27	264.9	52710.2	265	103575	265	163397
264	7658.17	263.9	52417.3	264	103737	264	163299
263	7582.25	262.9	52434.5	263	103318	263	163206
262	7523.17	261.9	52259.2	262	103544	262	162865
261	7179	260.9	52051.7	261	103407	261	163318
260	7055.03	259.9	51877.8	260	103597	260	163218
259	7164.47	258.9	51861.5	259	103310	259	163206
258	7167.89	257.9	52037.7	258	103347	258	162831
257	7168.87	256.9	51791.4	257	103233	257	162961
256	7168.83	255.9	51552.6	256	103723	256	163109
255	7194.94	254.9	51609.4	255	103417	255	162918
254	6886.97	253.9	51769.9	254	103396	254	163089
253	7024.17	252.9	51986.5	253	103457	253	163065
252	7168.45	251.9	51852.4	252	103150	252	163189
251	6802.34	250.9	51732.2	251	103301	251	163062
250	7075.33	249.9	51601.4	250	102963	250	163066
249	6998.53	248.9	51714.1	249	103113	249	162927
248	7129.59	247.9	51726.3	248	103460	248	163062
247	7196.4	246.9	51633.9	247	103328	247	162901
246	7227.35	245.9	51810.8	246	103464	246	163020
245	7121.97	244.9	51871.3	245	103444	245	163245
244	7374.58	243.9	51727.6	244	103112	244	163122
243	7238.59	242.9	51753.7	243	103098	243	163278
242	7059.39	241.9	51864.8	242	103465	242	163310
241	7059.71	240.9	51844.1	241	102921	241	163175
240	7073.63	239.9	51924.2	240	103206	240	163127
239	7123.87	238.9	51844.8	239	103332	239	163064
238	7211.81	237.9	52122.6	238	103578	238	163145
237	7256.99	236.9	52293.3	237	103383	237	163009
236	7295.25	235.9	52015.1	236	103067	236	163015
235	7013.51	234.9	51913.4	235	103284	235	162901
234	6878.23	233.9	51815.6	234	103338	234	162769
233	6937.71	232.9	51635.2	233	104151	233	162894
232	6727.07	231.9	51632.8	232	104465	232	162978
231	6713.87	230.9	51638.3	231	104224	231	162974
230	6932.71	229.9	51642.9	230	103702	230	162805
229	6907.34	228.9	51626.7	229	103337	229	162745
228	6726.47	227.9	51586.3	228	103049	228	163002
227	6810.18	226.9	51728.9	227	103149	227	162844
226	6892.31	225.9	51676.9	226	103065	226	162698
225	6881.01	224.9	51387.4	225	102919	225	162994
224	6608.33	223.9	51590.3	224	102844	224	163033
223	6704.69	222.9	51599.3	223	102794	223	163012
222	6702.33	221.9	51687.2	222	102831	222	162914
221	6663.35	220.9	51596.1	221	102811	221	162968
220	6610.24	219.9	51805.5	220	102909	220	163363
219	6709.75	218.9	51545.8	219	102739	219	162925
218	6707.45	217.9	51553.6	218	102868	218	162723
217	6976.63	216.9	51612.8	217	102972	217	162834
216	7065.11	215.9	51691.1	216	102710	216	162851
215	6900.25	214.9	51814.4	215	102711	215	162922
214	6985.67	213.9	51683.5	214	102882	214	162891
213	7023.56	212.9	51470	213	102750	213	162935
212	6768.21	211.9	51699.8	212	102829	212	162917
211	6834.75	210.9	51795.1	211	102904	211	162954
210	6761.87	209.9	51603.9	210	102870	210	162922
209	6889.61	208.9	51581.8	209	102658	209	162803
208	6823.25	207.9	51802	208	102866	208	162791
207	6924.26	206.9	51659.3	207	102877	207	162854
206	6678.99	205.9	51477.3	206	102642	206	162864
205	6643.31	204.9	51576.4	205	102713	205	162920
204	6548.03	203.9	51460.1	204	102829	204	162947
203	6748.44	202.9	51593.8	203	102852	203	162894
202	6553.52	201.9	51627.9	202	102945	202	163132
201	6818.11	200.9	51502.3	201	102895	201	163016
200	6803.61	199.9	51474	200	103279	200	162795
199	7039.67	198.9	51590.1	199	102635	199	163034
198	6758.95	197.9	51814.7	198	102708	198	163166
197	6827.47	196.9	51916.2	197	102832	197	163428
196	6922.76	195.9	52051.7	196	102897	196	163143
195	6925.92	194.9	51989.7	195	102662	195	162753
194	6665.09	193.9	51662.8	194	102635	194	163045
193	6882.9	192.9	51432.6	193	103044	193	163263
192	6847.39	191.9	51583.4	192	103100	192	163039
191	7032.31	190.9	51489.2	191	103225	191	163223
190	6927.97	189.9	51629.9	190	102954	190	162956
189	6825.35	188.9	51529.3	189	102875	189	162971
188	6866.24	187.9	51386.7	188	102674	188	163190
187	6705.93	186.9	51371.4	187	102461	187	162598
186	6688.33	185.9	51546.6	186	103041	186	163037
185	6670.07	184.9	51481.3	185	102762	185	162996
184	6613.48	183.9	51361.4	184	102622	184	162988
183	6780.53	182.9	51366.2	183	102611	183	162790
182	6861.52	181.9	51491.4	182	102586	182	162905
181	6793.36	180.9	51708.6	181	102533	181	162735
180	6656.75	179.9	51627.4	180	102439	180	163255
179	6826.13	178.9	51585.3	179	102747	179	163188
178	6830.33	177.9	51493.1	178	102581	178	162871
177	6923.93	176.9	51612.6	177	102315	177	162920
176	6753.43	175.9	51492.9	176	102496	176	162802
175	6717.8	174.9	51502.3	175	102511	175	162995
174	6735.93	173.9	51478.2	174	102535	174	162918
173	6621.69	172.9	51467.9	173	102271	173	162735
172	6965.55	171.9	51400.2	172	102464	172	162863
171	6774.19	170.9	51287.7	171	102717	171	163146
170	6963.93	169.9	51505.2	170	103648	170	163100
169	6965.91	168.9	51459.9	169	104930	169	163213
168	6818.36	167.9	51587.2	168	105399	168	163290
167	6739.51	166.9	51533.5	167	104677	167	162898
166	6995.75	165.9	51619.2	166	103911	166	162918
165	6921.39	164.9	51521.4	165	102830	165	162803
164	6820.4	163.9	51437.5	164	102397	164	162703
163	6834.01	162.9	51487	163	102428	163	162902
162	6979.59	161.9	51566.1	162	102530	162	162803
161	6674.68	160.9	51424	161	102557	161	162869
160	6513.04	159.9	51410.3	160	102640	160	162900
159	6670.85	158.9	51433.5	159	102632	159	162876
158	6938.67	157.9	51429.3	158	102663	158	162921
157	6878.45	156.9	51599.9	157	102506	157	162930
156	6953.55	155.9	51590.2	156	102316	156	162812
155	6871.74	154.9	51423.8	155	102544	155	163050
154	7130.09	153.9	51676.6	154	102646	154	163319
153	7517.76	152.9	51977.4	153	102963	153	163218
152	7185.69	151.9	51732.7	152	102629	152	163147
151	7165.96	150.9	51677.2	151	102499	151	163046
150	7032.03	149.9	51589.9	150	102509	150	162925
149	6770.29	148.9	51528.2	149	102377	149	162694
148	6567	147.9	51569	148	102486	148	162529
147	6645.76	146.9	51476	147	102260	147	162977
146	6761.04	145.9	51342.1	146	102643	146	163158
145	6818.49	144.9	51456.4	145	102483	145	163032
144	6936.41	143.9	51592.5	144	102377	144	162826
143	6985.82	142.9	51543.3	143	102395	143	162976
142	7048.75	141.9	51600.9	142	102525	142	163039
141	6815.01	140.9	51287.8	141	102536	141	163265
140	6585.81	139.9	51340.1	140	102479	140	163228
139	6649.53	138.9	51447.6	139	102304	139	163136
138	6856.28	137.9	51756.1	138	102474	138	162923
137	6611.4	136.9	51600.1	137	102391	137	162847
136	6532.09	135.9	51460.4	136	102367	136	162764
135	6574.94	134.9	51503.3	135	102228	135	162657
134	6510.5	133.9	51472.5	134	102192	134	163124
133	6565.46	132.9	51340.2	133	102460	133	162798
132	6844.81	131.9	51554.7	132	102657	132	163287
131	6864.99	130.9	51660.2	131	102477	131	162847
130	6806.74	129.9	51564.2	130	102383	130	163159
129	6781.84	128.9	51503.6	129	102313	129	162941
128	6715.03	127.9	51567.1	128	102475	128	162804
127	6665.35	126.9	51712.8	127	102384	127	162828
126	6588.05	125.9	51389.7	126	102328	126	163178
125	6780.22	124.9	51413.9	125	102134	125	162874
124	6870.7	123.9	51490.9	124	102343	124	162936
123	6817.58	122.9	51599.2	123	102501	123	162885
122	7012.82	121.9	51427.2	122	102554	122	163117
121	6839.68	120.9	51571.6	121	102226	121	163339
120	6463.46	119.9	51570.8	120	102570	120	163231
119	6519.85	118.9	51507.5	119	102429	119	162959
118	6697.17	117.9	51535.9	118	102449	118	163132
117	7039.01	116.9	51481.4	117	102759	117	163158
116	6875.21	115.9	51539.3	116	102346	116	163143
115	6861.57	114.9	51404.9	115	102329	115	163173
114	6765.47	113.9	51446.3	114	102564	114	163037
113	6656.89	112.9	51627.9	113	102128	113	162794
112	6701.23	111.9	51531.9	112	102217	112	163124
111	6627.11	110.9	51503.8	111	102307	111	163225
110	6754.24	109.9	51502.5	110	102192	110	163089
109	6848.6	108.9	51462.1	109	102300	109	162818
108	6746.15	107.9	51516.8	108	102375	108	162915
107	6657.53	106.9	51438.8	107	102419	107	163200
106	6728.13	105.9	51365.1	106	102336	106	163220
105	6875.03	104.9	51464.3	105	102300	105	163123
104	6719.24	103.9	51597.3	104	102465	104	162744
103	7031.49	102.9	51584.9	103	102529	103	162844
102	7346.73	101.9	51982.3	102	102895	102	163249
101	7314.09	100.9	52128.1	101	102623	101	163256
100	7067.06	99.9	51876.6	100	102588	100	162969
99	6716.56	98.9	51538	99	102633	99	162878
98	6791.06	97.9	51453.8	98	102419	98	162956
97	6577.75	96.9	51360.2	97	102451	97	162988
96	6877.79	95.9	51424.4	96	102295	96	163320
95	6697.75	94.9	51471.3	95	102379	95	163187
94	6588.83	93.9	51479.6	94	102475	94	163167
93	6611.39	92.9	51428.6	93	102439	93	163407
92	6992.75	91.9	51506.4	92	102572	92	163177
91	6946.88	90.9	51400.4	91	102495	91	163019
90	6727.01	89.9	51462.4	90	102453	90	162703
89	6743.31	88.9	51361.9	89	102452	89	163201
88	6834.27	87.9	51131.7	88	102637	88	163111
87	6781.33	86.9	51196.8	87	102584	87	163127
86	6639.69	85.9	51537.7	86	102748	86	163184
85	6721.19	84.9	51379	85	102672	85	162982
84	6966.44	83.9	51428.4	84	102351	84	162857
83	6513.89	82.9	51495.4	83	102378	83	162984
82	6601.05	81.9	51463.1	82	102319	82	163342
81	6564.65	80.9	51478	81	102649	81	162933
80	6513.6	79.9	51443.1	80	102568	80	162739
79	6566.56	78.9	51499.2	79	102370	79	163161
78	6655.07	77.9	51383.3	78	102404	78	163281
77	6377.53	76.9	51532.7	77	102211	77	163148
76	6595.99	75.9	51427.5	76	102598	76	163183
75	6616.86	74.9	51299.2	75	102586	75	163008
74	6598.56	73.9	51356.6	74	102295	74	162814
73	6571.99	72.9	51382.1	73	102226	73	162906
72	6863.04	71.9	51572.9	72	102429	72	163182
71	6503.58	70.9	51505.7	71	102377	71	162962
70	6525.15	69.9	51537.9	70	102577	70	163044
69	6434.57	68.9	51355.8	69	102596	69	163104
68	6528.89	67.9	51275.1	68	102473	68	163160
67	6635.49	66.9	51431.2	67	102580	67	163156
66	6642.69	65.9	51434.5	66	102614	66	163014
65	6617.14	64.9	51385.5	65	102501	65	163056
64	6529.87	63.9	51610.4	64	102280	64	163056
63	6507.74	62.9	51680.7	63	102554	63	163287
62	6493.37	61.9	51536.7	62	102240	62	163382
61	6468.62	60.9	51440.4	61	102545	61	163618
60	6683.03	59.9	51432.6	60	102511	60	163229
59	6428.94	58.9	51377.9	59	102091	59	163176
58	6766.25	57.9	51461.1	58	102527	58	163306
57	6613.52	56.9	51550.9	57	102534	57	163212
56	6511	55.9	51591.6	56	102480	56	163275
55	6724.44	54.9	51605.1	55	102667	55	163251
54	6807.99	53.9	51650.9	54	102816	54	163390
53	7003.59	52.9	51590.4	53	102822	53	163413
52	6844.87	51.9	51588.1	52	102771	52	163227
51	6969.24	50.9	51333	51	102540	51	163212
50	6939.31	49.9	51462.6	50	102368	50	163104
49	6668.13	48.9	51348	49	102421	49	163218
48	6779.57	47.9	51397.9	48	102479	48	163268
47	6740.96	46.9	51480.8	47	102155	47	163023
46	6808.54	45.9	51464.9	46	102316	46	162960
45	6718.75	44.9	51507.8	45	102352	45	162873
44	6524.79	43.9	51638.9	44	102475	44	162528
43	6416.13	42.9	51405.6	43	102456	43	162836
42	6617.29	41.9	51374.8	42	102434	42	162707
41	6594.11	40.9	51448.7	41	102346	41	163067
40	6745.72	39.9	51333.1	40	102543	40	163237
39	6673.15	38.9	51318	39	102900	39	163373
38	6493.79	37.9	51540.2	38	103119	38	163851
37	6557.11	36.9	51516	37	103415	37	164691
36	6728.03	35.9	51526.6	36	104296	36	165667
35	6649.79	34.9	51515.1	35	104767	35	166256
34	6487.19	33.9	51532.9	34	105166	34	166639
33	6544.71	32.9	51430.9	33	104954	33	166025
32	6646.85	31.9	51546.6	32	104099	32	165154
31	6601.95	30.9	51376.8	31	103303	31	164121
30	6699.87	29.9	51355.2	30	102668	30	163464
29	6802.38	28.9	51406.7	29	102561	29	163188
28	7235.65	27.9	51516.2	28	102415	28	162780
27	7339.39	26.9	51677.2	27	102268	27	162982
26	7258.1	25.9	51376.8	26	102575	26	163002
25	7297.82	24.9	51692.8	25	102621	25	163022
24	7216.39	23.9	51800.4	24	102278	24	162947
23	6725.3	22.9	51983.2	23	102485	23	162600
22	6504.21	21.9	51743.8	22	102462	22	162504
21	6292.75	20.9	51699.9	21	102183	21	162562
20	6411.85	19.9	51649.3	20	102173	20	162564
19	6646.83	18.9	51558.7	19	102238	19	162476
18	6748.85	17.9	51770.6	18	102176	18	162679
17	6739.77	16.9	51634.4	17	102361	17	162836
16	6689.51	15.9	51848.6	16	102524	16	162869
15	6774.13	14.9	51868.7	15	102531	15	162899
14	6511.87	13.9	51709.1	14	102492	14	162904
13	6401.02	12.9	51874	13	102384	13	162713
12	6335.97	11.9	51707.4	12	102389	12	163126
11	6201.14	10.9	51431.6	11	102834	11	163083
10	6273.32	9.9	51306.9	10	102550	10	163115
9	6443.57	8.9	51106.1	9	102304	9	162446
8	6277.65	7.9	51114.9	8	101898	8	161966
7	6191.59	6.9	51109.8	7	101655	7	161680
6	6190.01	5.9	50959.9	6	101506	6	161301
5	6273.03	4.9	51055.3	5	101570	5	161223
4	6123.25	3.9	51004.4	4	101168	4	161286
3	5904.79	2.9	50964.9	3	100996	3	161235
2	5643.15	1.9	50808.8	2	100928	2	161115
1	5545.1	0.9	50725.8	1	100910	1	160924
0	5499.51	-0.1	50607	0	100889	0	160932

## Sheet: Figure 3a
CSCF		CSCF+CSL		CSCF+CSML		CSCNF		CSCNF+CSL		CSCNF+CSML		CSML		CSML Fitted curve		Cellulose fiber/modified lignin Fitted curve		RAPIMER Fitted curve
Time (h)	Qt (mg/g)	Time (h)	Qt (mg/g)	Time (h)	Qt (mg/g)	Time (h)	Qt (mg/g)	Time (h)	Qt (mg/g)	Time (h)	Qt (mg/g)	Time (h)	Qt (mg/g)	Time (h)	Qt (mg/g)	Time (h)	Qt (mg/g)	Time (h)	Qt (mg/g)
0	0	0	0	0	0	0	0	0	0	0	0	0	0	0.15	867.646	0.15	17.7886	0.15	107.774
0.5	133.17	0.5	-48.462	0.5	296.953	0.5	81.7454	0.5	169.708	0.5	536.63	0.5	1569.36	0.3	1432.45	0.3	35.3165	0.3	209.161
1.5	117.574	1.5	61.2077	1.5	312.831	1.5	-6.79283	1.5	92.3897	1.5	1064.85	1.5	3017.06	0.45	1829.41	0.45	52.5895	0.45	304.711
3.5	-149.44	3.5	-86.1954	3.5	541.37	3.5	35.4534	3.5	42.4927	3.5	1641.56	3.5	3651.55	0.6	2123.66	0.6	69.613	0.6	394.915
7.5	-29.9274	7.5	7.98065	7.5	638.941	7.5	-21.5327	7.5	66.1039	7.5	1931.24	7.5	3850.36	0.75	2350.51	0.75	86.3924	0.75	480.209
11.5	66.5351	11.5	9.03658	19.5	1138	11.5	-52.0842	11.5	-6.55819	11.5	2390.12	11.5	3971.37	0.9	2530.72	0.9	102.933	0.9	560.984
19.5	-60.2462	19.5	-2.80125	27.5	1297.24	19.5	28.473	19.5	-91.0983	19.5	2764.84	19.5	3988.72	1.05	2677.34	1.05	119.24	1.05	637.589
27.5	9.31337	27.5	24.8105	43.5	1652.11	27.5	73.0365	27.5	21.794	27.5	2982.54	27.5	3989.25	1.2	2798.97	1.2	135.317	1.2	710.339
43.5	97.3657	43.5	53.6915	59.5	1735.84	43.5	76.1547	43.5	51.7943	43.5	3131.37	43.5	3991.54	1.35	2901.48	1.35	151.171	1.35	779.518
59.5	-15.0387	59.5	50.6375	91.5	1988.56	59.5	13.1861	59.5	-43.1182	59.5	3269.24	59.5	3995.21	1.5	2989.07	1.5	166.805	1.5	845.383
91.5	17.1288	91.5	-45.0008	123.5	2175.79	91.5	-2.14111	91.5	-48.682	91.5	3449.25	91.5	4000	1.65	3064.76	1.65	182.224	1.65	908.166
123.5	-12.4992	123.5	17.8932	0	0	123.5	-145.861	123.5	58.4411	123.5	3547.87	123.5	3982.96	1.8	3130.83	1.8	197.433	1.8	968.078
0	0	0	0	0.5	309.341	0	0	0	0	0	0	0	0	1.95	3188.99	1.95	212.436	1.95	1025.31
0.5	109.314	0.5	-28.7648	1.5	349.801	0.5	55.2461	0.5	127.655	0.5	522.591	0.5	1561.22	2.1	3240.6	2.1	227.236	2.1	1080.04
1.5	113.994	1.5	83.6222	3.5	472.477	1.5	48.5081	1.5	153.85	1.5	1080.97	1.5	3008.88	2.25	3286.7	2.25	241.839	2.25	1132.44
3.5	-102.109	3.5	-65.584	7.5	667.957	3.5	72.3521	3.5	20.2674	3.5	1623.49	3.5	3654.46	2.4	3328.12	2.4	256.247	2.4	1182.63
7.5	10.1114	7.5	17.3661	19.5	1140.87	7.5	-90.4768	7.5	98.8968	7.5	1922.83	7.5	3848.67	2.55	3365.55	2.55	270.465	2.55	1230.77
11.5	58.5375	11.5	-11.0973	27.5	1300.15	11.5	-19.3345	11.5	-34.0929	11.5	2386.54	11.5	3973.34	2.7	3399.53	2.7	284.497	2.7	1276.97
19.5	-7.41224	19.5	-72.279	43.5	1635.69	19.5	0.34565	19.5	-71.4341	19.5	2775.21	19.5	3987.79	2.85	3430.53	2.85	298.345	2.85	1321.35
27.5	35.2699	27.5	23.2384	59.5	1763.42	27.5	22.1139	27.5	-2.88606	27.5	2986.73	27.5	3990.03	3	3458.91	3	312.015	3	1364.01
43.5	14.7849	43.5	-26.6821	91.5	1963.26	43.5	-12.7442	43.5	-30.1088	43.5	3116.3	43.5	3992.76	3.15	3484.99	3.15	325.508	3.15	1405.06
59.5	71.0146	59.5	45.6087	123.5	2183.27	59.5	46.2546	59.5	51.2784	59.5	3288.17	59.5	3994.33	3.3	3509.05	3.3	338.829	3.3	1444.58
91.5	-28.4936	91.5	4.50297	0	0	91.5	-69.9285	91.5	-78.3668	91.5	3439.47	91.5	4000	3.45	3531.31	3.45	351.981	3.45	1482.65
123.5	38.9187	123.5	74.7521	0.5	212.985	123.5	-90.9218	123.5	162.886	123.5	3547.06	123.5	3983.87	3.6	3551.96	3.6	364.967	3.6	1519.36
0	0	0	0	1.5	367.548	0	0	0	0	0	0	0	0	3.75	3571.18	3.75	377.791	3.75	1554.78
0.5	113.846	0.5	-66.8334	3.5	517.496	0.5	4.29749	0.5	99.7685	0.5	534.963	0.5	1546.76	3.9	3589.1	3.9	390.454	3.9	1588.97
1.5	62.6036	1.5	-36.4377	7.5	669.075	1.5	116.846	1.5	165.573	1.5	1070.82	1.5	3014.56	4.05	3605.85	4.05	402.96	4.05	1621.99
3.5	-153.708	3.5	-80.8088	19.5	1097.58	3.5	-13.8148	3.5	28.4465	3.5	1627.28	3.5	3647.46	4.2	3621.55	4.2	415.313	4.2	1653.91
7.5	-26.9049	7.5	-6.30171	27.5	1319.81	7.5	84.6769	7.5	84.6391	7.5	1889.72	7.5	3851.25	4.35	3636.29	4.35	427.514	4.35	1684.78
11.5	65.9175	11.5	-2.21123	43.5	1623.48	11.5	12.4286	11.5	-14.9449	11.5	2378.98	11.5	3971.37	4.5	3650.16	4.5	439.567	4.5	1714.65
19.5	-24.3042	19.5	-96.9445	59.5	1714.28	19.5	-102.661	19.5	-157.647	19.5	2744.93	19.5	3987.79	4.65	3663.23	4.65	451.475	4.65	1743.57
27.5	76.9704	27.5	48.4145	91.5	1944.56	27.5	70.2887	27.5	31.3929	27.5	2972.02	27.5	3991.12	4.8	3675.56	4.8	463.239	4.8	1771.58
43.5	27.5633	43.5	-16.171	123.5	2194.45	43.5	3.09657	43.5	12.0422	43.5	3116.37	43.5	3992.09	4.95	3687.23	4.95	474.863	4.95	1798.72
59.5	30.3844	59.5	82.1368			59.5	52.6687	59.5	-27.7455	59.5	3281.88	59.5	3995.71	5.1	3698.27	5.1	486.349	5.1	1825.04
91.5	-73.751	91.5	-76.1773			91.5	-142.881	91.5	-125.666	91.5	3420.54	91.5	3996.11	5.25	3708.75	5.25	497.699	5.25	1850.57
123.5	92.3905	123.5	101.448			123.5	-120.267	123.5	110.617	123.5	3552.98	123.5	3982.44	5.4	3718.7	5.4	508.916	5.4	1875.34
														5.55	3728.16	5.55	520.003	5.55	1899.4
														5.7	3737.16	5.7	530.96	5.7	1922.76
														5.85	3745.75	5.85	541.792	5.85	1945.47
														6	3753.94	6	552.499	6	1967.54
														6.15	3761.77	6.15	563.084	6.15	1989.01
														6.3	3769.25	6.3	573.55	6.3	2009.89
														6.45	3776.41	6.45	583.897	6.45	2030.21
														6.6	3783.28	6.6	594.129	6.6	2050
														6.75	3789.86	6.75	604.246	6.75	2069.27
														6.9	3796.18	6.9	614.251	6.9	2088.05
														7.05	3802.24	7.05	624.146	7.05	2106.35
														7.2	3808.08	7.2	633.933	7.2	2124.19
														7.35	3813.69	7.35	643.613	7.35	2141.59
														7.5	3819.09	7.5	653.188	7.5	2158.56
														7.65	3824.3	7.65	662.659	7.65	2175.12
														7.8	3829.32	7.8	672.029	7.8	2191.29
														7.95	3834.16	7.95	681.3	7.95	2207.07
														8.1	3838.83	8.1	690.471	8.1	2222.49
														8.25	3843.35	8.25	699.546	8.25	2237.55
														8.4	3847.71	8.4	708.526	8.4	2252.27
														8.55	3851.93	8.55	717.412	8.55	2266.66
														8.7	3856.02	8.7	726.206	8.7	2280.72
														8.85	3859.97	8.85	734.908	8.85	2294.48
														9	3863.8	9	743.522	9	2307.93
														9.15	3867.51	9.15	752.047	9.15	2321.1
														9.3	3871.11	9.3	760.485	9.3	2333.98
														9.45	3874.6	9.45	768.838	9.45	2346.6
														9.6	3877.98	9.6	777.106	9.6	2358.95
														9.75	3881.27	9.75	785.292	9.75	2371.04
														9.9	3884.47	9.9	793.396	9.9	2382.89
														10.05	3887.57	10.05	801.42	10.05	2394.5
														10.2	3890.59	10.2	809.364	10.2	2405.87
														10.35	3893.52	10.35	817.231	10.35	2417.02
														10.5	3896.38	10.5	825.02	10.5	2427.95
														10.65	3899.15	10.65	832.733	10.65	2438.66
														10.8	3901.86	10.8	840.372	10.8	2449.17
														10.95	3904.49	10.95	847.938	10.95	2459.48
														11.1	3907.06	11.1	855.43	11.1	2469.6
														11.25	3909.56	11.25	862.851	11.25	2479.52
														11.4	3912	11.4	870.202	11.4	2489.26
														11.55	3914.38	11.55	877.483	11.55	2498.82
														11.7	3916.7	11.7	884.695	11.7	2508.21
														11.85	3918.96	11.85	891.84	11.85	2517.43
														12	3921.17	12	898.919	12	2526.48
														12.15	3923.33	12.15	905.931	12.15	2535.37
														12.3	3925.44	12.3	912.879	12.3	2544.11
														12.45	3927.5	12.45	919.763	12.45	2552.69
														12.6	3929.51	12.6	926.584	12.6	2561.13
														12.75	3931.48	12.75	933.343	12.75	2569.42
														12.9	3933.4	12.9	940.04	12.9	2577.57
														13.05	3935.28	13.05	946.677	13.05	2585.58
														13.2	3937.12	13.2	953.255	13.2	2593.46
														13.35	3938.92	13.35	959.773	13.35	2601.21
														13.5	3940.68	13.5	966.233	13.5	2608.83
														13.65	3942.4	13.65	972.637	13.65	2616.32
														13.8	3944.09	13.8	978.983	13.8	2623.7
														13.95	3945.74	13.95	985.274	13.95	2630.96
														14.1	3947.36	14.1	991.51	14.1	2638.1
														14.25	3948.95	14.25	997.691	14.25	2645.13
														14.4	3950.5	14.4	1003.82	14.4	2652.05
														14.55	3952.03	14.55	1009.89	14.55	2658.86
														14.7	3953.52	14.7	1015.92	14.7	2665.56
														14.85	3954.99	14.85	1021.89	14.85	2672.17
														15	3956.42	15	1027.81	15	2678.67
														15.15	3957.83	15.15	1033.68	15.15	2685.08
														15.3	3959.22	15.3	1039.5	15.3	2691.39
														15.45	3960.57	15.45	1045.27	15.45	2697.6
														15.6	3961.9	15.6	1050.99	15.6	2703.73
														15.75	3963.21	15.75	1056.66	15.75	2709.76
														15.9	3964.49	15.9	1062.29	15.9	2715.71
														16.05	3965.75	16.05	1067.87	16.05	2721.57
														16.2	3966.99	16.2	1073.41	16.2	2727.35
														16.35	3968.21	16.35	1078.9	16.35	2733.05
														16.5	3969.4	16.5	1084.34	16.5	2738.66
														16.65	3970.57	16.65	1089.74	16.65	2744.2
														16.8	3971.73	16.8	1095.1	16.8	2749.66
														16.95	3972.86	16.95	1100.41	16.95	2755.04
														17.1	3973.97	17.1	1105.68	17.1	2760.35
														17.25	3975.07	17.25	1110.91	17.25	2765.59
														17.4	3976.15	17.4	1116.1	17.4	2770.76
														17.55	3977.2	17.55	1121.24	17.55	2775.86
														17.7	3978.25	17.7	1126.35	17.7	2780.89
														17.85	3979.27	17.85	1131.41	17.85	2785.85
														18	3980.28	18	1136.44	18	2790.75
														18.15	3981.27	18.15	1141.42	18.15	2795.58
														18.3	3982.25	18.3	1146.37	18.3	2800.35
														18.45	3983.21	18.45	1151.27	18.45	2805.06
														18.6	3984.15	18.6	1156.14	18.6	2809.71
														18.75	3985.08	18.75	1160.98	18.75	2814.3
														18.9	3986	18.9	1165.77	18.9	2818.83
														19.05	3986.9	19.05	1170.53	19.05	2823.3
														19.2	3987.79	19.2	1175.25	19.2	2827.72
														19.35	3988.67	19.35	1179.94	19.35	2832.08
														19.5	3989.53	19.5	1184.59	19.5	2836.39
														19.65	3990.38	19.65	1189.2	19.65	2840.64
														19.8	3991.22	19.8	1193.79	19.8	2844.85
														19.95	3992.04	19.95	1198.33	19.95	2849
														20.1	3992.85	20.1	1202.85	20.1	2853.1
														20.25	3993.66	20.25	1207.33	20.25	2857.16
														20.4	3994.45	20.4	1211.77	20.4	2861.16
														20.55	3995.22	20.55	1216.19	20.55	2865.12
														20.7	3995.99	20.7	1220.57	20.7	2869.03
														20.85	3996.75	20.85	1224.92	20.85	2872.9
														21	3997.49	21	1229.23	21	2876.72
														21.15	3998.23	21.15	1233.52	21.15	2880.49
														21.3	3998.96	21.3	1237.78	21.3	2884.23
														21.45	3999.67	21.45	1242	21.45	2887.92
														21.6	4000.38	21.6	1246.19	21.6	2891.56
														21.75	4001.07	21.75	1250.36	21.75	2895.17
														21.9	4001.76	21.9	1254.49	21.9	2898.74
														22.05	4002.44	22.05	1258.6	22.05	2902.26
														22.2	4003.11	22.2	1262.67	22.2	2905.75
														22.35	4003.77	22.35	1266.72	22.35	2909.2
														22.5	4004.42	22.5	1270.74	22.5	2912.61
														22.65	4005.07	22.65	1274.73	22.65	2915.98
														22.8	4005.7	22.8	1278.69	22.8	2919.32
														22.95	4006.33	22.95	1282.63	22.95	2922.62
														23.1	4006.95	23.1	1286.54	23.1	2925.88
														23.25	4007.56	23.25	1290.42	23.25	2929.11
														23.4	4008.16	23.4	1294.27	23.4	2932.31
														23.55	4008.76	23.55	1298.1	23.55	2935.47
														23.7	4009.35	23.7	1301.9	23.7	2938.6
														23.85	4009.93	23.85	1305.68	23.85	2941.69
														24	4010.5	24	1309.43	24	2944.75
														24.15	4011.07	24.15	1313.15	24.15	2947.78
														24.3	4011.63	24.3	1316.85	24.3	2950.78
														24.45	4012.19	24.45	1320.53	24.45	2953.75
														24.6	4012.73	24.6	1324.18	24.6	2956.69
														24.75	4013.27	24.75	1327.8	24.75	2959.6
														24.9	4013.81	24.9	1331.4	24.9	2962.48
														25.05	4014.34	25.05	1334.98	25.05	2965.33
														25.2	4014.86	25.2	1338.54	25.2	2968.15
														25.35	4015.38	25.35	1342.07	25.35	2970.95
														25.5	4015.89	25.5	1345.57	25.5	2973.71
														25.65	4016.39	25.65	1349.06	25.65	2976.45
														25.8	4016.89	25.8	1352.52	25.8	2979.16
														25.95	4017.38	25.95	1355.96	25.95	2981.85
														26.1	4017.87	26.1	1359.38	26.1	2984.51
														26.25	4018.35	26.25	1362.77	26.25	2987.14
														26.4	4018.83	26.4	1366.14	26.4	2989.75
														26.55	4019.3	26.55	1369.49	26.55	2992.33
														26.7	4019.76	26.7	1372.82	26.7	2994.89
														26.85	4020.23	26.85	1376.13	26.85	2997.43
														27	4020.68	27	1379.42	27	2999.94
														27.15	4021.13	27.15	1382.69	27.15	3002.42
														27.3	4021.58	27.3	1385.93	27.3	3004.89
														27.45	4022.02	27.45	1389.16	27.45	3007.33
														27.6	4022.46	27.6	1392.36	27.6	3009.75
														27.75	4022.89	27.75	1395.55	27.75	3012.14
														27.9	4023.32	27.9	1398.71	27.9	3014.52
														28.05	4023.74	28.05	1401.86	28.05	3016.87
														28.2	4024.16	28.2	1404.99	28.2	3019.2
														28.35	4024.57	28.35	1408.09	28.35	3021.51
														28.5	4024.98	28.5	1411.18	28.5	3023.8
														28.65	4025.39	28.65	1414.25	28.65	3026.06
														28.8	4025.79	28.8	1417.3	28.8	3028.31
														28.95	4026.19	28.95	1420.33	28.95	3030.54
														29.1	4026.58	29.1	1423.34	29.1	3032.75
														29.25	4026.97	29.25	1426.34	29.25	3034.94
														29.4	4027.36	29.4	1429.32	29.4	3037.11
														29.55	4027.74	29.55	1432.27	29.55	3039.26
														29.7	4028.12	29.7	1435.21	29.7	3041.39
														29.85	4028.49	29.85	1438.14	29.85	3043.5
														30	4028.86	30	1441.04	30	3045.6
														30.15	4029.23	30.15	1443.93	30.15	3047.67
														30.3	4029.59	30.3	1446.8	30.3	3049.73
														30.45	4029.95	30.45	1449.66	30.45	3051.77
														30.6	4030.31	30.6	1452.49	30.6	3053.8
														30.75	4030.66	30.75	1455.31	30.75	3055.81
														30.9	4031.01	30.9	1458.12	30.9	3057.8
														31.05	4031.36	31.05	1460.91	31.05	3059.77
														31.2	4031.7	31.2	1463.68	31.2	3061.73
														31.35	4032.04	31.35	1466.43	31.35	3063.67
														31.5	4032.38	31.5	1469.17	31.5	3065.59
														31.65	4032.71	31.65	1471.89	31.65	3067.5
														31.8	4033.04	31.8	1474.6	31.8	3069.4
														31.95	4033.37	31.95	1477.29	31.95	3071.27
														32.1	4033.69	32.1	1479.97	32.1	3073.14
														32.25	4034.01	32.25	1482.63	32.25	3074.98
														32.4	4034.33	32.4	1485.28	32.4	3076.82
														32.55	4034.65	32.55	1487.91	32.55	3078.63
														32.7	4034.96	32.7	1490.52	32.7	3080.44
														32.85	4035.27	32.85	1493.13	32.85	3082.23
														33	4035.58	33	1495.71	33	3084
														33.15	4035.88	33.15	1498.28	33.15	3085.76
														33.3	4036.18	33.3	1500.84	33.3	3087.51
														33.45	4036.48	33.45	1503.39	33.45	3089.24
														33.6	4036.78	33.6	1505.91	33.6	3090.96
														33.75	4037.07	33.75	1508.43	33.75	3092.67
														33.9	4037.36	33.9	1510.93	33.9	3094.36
														34.05	4037.65	34.05	1513.42	34.05	3096.04
														34.2	4037.94	34.2	1515.89	34.2	3097.71
														34.35	4038.22	34.35	1518.35	34.35	3099.36
														34.5	4038.51	34.5	1520.8	34.5	3101
														34.65	4038.78	34.65	1523.23	34.65	3102.63
														34.8	4039.06	34.8	1525.65	34.8	3104.25
														34.95	4039.34	34.95	1528.06	34.95	3105.85
														35.1	4039.61	35.1	1530.45	35.1	3107.44
														35.25	4039.88	35.25	1532.83	35.25	3109.02
														35.4	4040.14	35.4	1535.2	35.4	3110.59
														35.55	4040.41	35.55	1537.55	35.55	3112.15
														35.7	4040.67	35.7	1539.9	35.7	3113.7
														35.85	4040.93	35.85	1542.22	35.85	3115.23
														36	4041.19	36	1544.54	36	3116.75
														36.15	4041.45	36.15	1546.85	36.15	3118.26
														36.3	4041.7	36.3	1549.14	36.3	3119.76
														36.45	4041.96	36.45	1551.42	36.45	3121.25
														36.6	4042.21	36.6	1553.69	36.6	3122.73
														36.75	4042.46	36.75	1555.95	36.75	3124.2
														36.9	4042.7	36.9	1558.19	36.9	3125.66
														37.05	4042.95	37.05	1560.42	37.05	3127.1
														37.2	4043.19	37.2	1562.64	37.2	3128.54
														37.35	4043.43	37.35	1564.85	37.35	3129.97
														37.5	4043.67	37.5	1567.05	37.5	3131.38
														37.65	4043.9	37.65	1569.24	37.65	3132.79
														37.8	4044.14	37.8	1571.41	37.8	3134.19
														37.95	4044.37	37.95	1573.58	37.95	3135.57
														38.1	4044.6	38.1	1575.73	38.1	3136.95
														38.25	4044.83	38.25	1577.87	38.25	3138.32
														38.4	4045.06	38.4	1580	38.4	3139.68
														38.55	4045.29	38.55	1582.12	38.55	3141.02
														38.7	4045.51	38.7	1584.23	38.7	3142.36
														38.85	4045.73	38.85	1586.33	38.85	3143.69
														39	4045.96	39	1588.42	39	3145.01
														39.15	4046.17	39.15	1590.5	39.15	3146.32
														39.3	4046.39	39.3	1592.56	39.3	3147.63
														39.45	4046.61	39.45	1594.62	39.45	3148.92
														39.6	4046.82	39.6	1596.67	39.6	3150.21
														39.75	4047.04	39.75	1598.7	39.75	3151.48
														39.9	4047.25	39.9	1600.73	39.9	3152.75
														40.05	4047.46	40.05	1602.75	40.05	3154.01
														40.2	4047.66	40.2	1604.75	40.2	3155.26
														40.35	4047.87	40.35	1606.75	40.35	3156.5
														40.5	4048.08	40.5	1608.73	40.5	3157.74
														40.65	4048.28	40.65	1610.71	40.65	3158.97
														40.8	4048.48	40.8	1612.68	40.8	3160.18
														40.95	4048.68	40.95	1614.63	40.95	3161.39
														41.1	4048.88	41.1	1616.58	41.1	3162.6
														41.25	4049.08	41.25	1618.52	41.25	3163.79
														41.4	4049.28	41.4	1620.44	41.4	3164.98
														41.55	4049.47	41.55	1622.36	41.55	3166.16
														41.7	4049.66	41.7	1624.27	41.7	3167.33
														41.85	4049.86	41.85	1626.17	41.85	3168.49
														42	4050.05	42	1628.06	42	3169.65
														42.15	4050.24	42.15	1629.95	42.15	3170.8
														42.3	4050.42	42.3	1631.82	42.3	3171.94
														42.45	4050.61	42.45	1633.68	42.45	3173.07
														42.6	4050.8	42.6	1635.54	42.6	3174.2
														42.75	4050.98	42.75	1637.38	42.75	3175.32
														42.9	4051.16	42.9	1639.22	42.9	3176.43
														43.05	4051.35	43.05	1641.05	43.05	3177.54
														43.2	4051.53	43.2	1642.87	43.2	3178.64
														43.35	4051.71	43.35	1644.68	43.35	3179.73
														43.5	4051.88	43.5	1646.49	43.5	3180.82
														43.65	4052.06	43.65	1648.28	43.65	3181.9
														43.8	4052.24	43.8	1650.07	43.8	3182.97
														43.95	4052.41	43.95	1651.84	43.95	3184.03
														44.1	4052.58	44.1	1653.61	44.1	3185.09
														44.25	4052.76	44.25	1655.37	44.25	3186.14
														44.4	4052.93	44.4	1657.13	44.4	3187.19
														44.55	4053.1	44.55	1658.87	44.55	3188.23
														44.7	4053.27	44.7	1660.61	44.7	3189.26
														44.85	4053.43	44.85	1662.34	44.85	3190.29
														45	4053.6	45	1664.06	45	3191.31
														45.15	4053.77	45.15	1665.77	45.15	3192.33
														45.3	4053.93	45.3	1667.48	45.3	3193.34
														45.45	4054.09	45.45	1669.17	45.45	3194.34
														45.6	4054.25	45.6	1670.86	45.6	3195.34
														45.75	4054.42	45.75	1672.55	45.75	3196.33
														45.9	4054.58	45.9	1674.22	45.9	3197.31
														46.05	4054.74	46.05	1675.89	46.05	3198.29
														46.2	4054.89	46.2	1677.55	46.2	3199.26
														46.35	4055.05	46.35	1679.2	46.35	3200.23
														46.5	4055.21	46.5	1680.84	46.5	3201.19
														46.65	4055.36	46.65	1682.48	46.65	3202.15
														46.8	4055.52	46.8	1684.11	46.8	3203.1
														46.95	4055.67	46.95	1685.73	46.95	3204.05
														47.1	4055.82	47.1	1687.34	47.1	3204.99
														47.25	4055.97	47.25	1688.95	47.25	3205.92
														47.4	4056.12	47.4	1690.55	47.4	3206.85
														47.55	4056.27	47.55	1692.15	47.55	3207.77
														47.7	4056.42	47.7	1693.73	47.7	3208.69
														47.85	4056.57	47.85	1695.31	47.85	3209.61
														48	4056.71	48	1696.88	48	3210.51
														48.15	4056.86	48.15	1698.45	48.15	3211.42
														48.3	4057	48.3	1700.01	48.3	3212.31
														48.45	4057.15	48.45	1701.56	48.45	3213.21
														48.6	4057.29	48.6	1703.11	48.6	3214.09
														48.75	4057.43	48.75	1704.64	48.75	3214.98
														48.9	4057.57	48.9	1706.18	48.9	3215.85
														49.05	4057.71	49.05	1707.7	49.05	3216.73
														49.2	4057.85	49.2	1709.22	49.2	3217.6
														49.35	4057.99	49.35	1710.73	49.35	3218.46
														49.5	4058.13	49.5	1712.24	49.5	3219.32
														49.65	4058.27	49.65	1713.74	49.65	3220.17
														49.8	4058.4	49.8	1715.23	49.8	3221.02
														49.95	4058.54	49.95	1716.72	49.95	3221.86
														50.1	4058.67	50.1	1718.2	50.1	3222.7
														50.25	4058.81	50.25	1719.67	50.25	3223.54
														50.4	4058.94	50.4	1721.14	50.4	3224.37
														50.55	4059.07	50.55	1722.6	50.55	3225.2
														50.7	4059.2	50.7	1724.05	50.7	3226.02
														50.85	4059.33	50.85	1725.5	50.85	3226.83
														51	4059.46	51	1726.94	51	3227.65
														51.15	4059.59	51.15	1728.38	51.15	3228.46
														51.3	4059.72	51.3	1729.81	51.3	3229.26
														51.45	4059.85	51.45	1731.24	51.45	3230.06
														51.6	4059.98	51.6	1732.65	51.6	3230.86
														51.75	4060.1	51.75	1734.07	51.75	3231.65
														51.9	4060.23	51.9	1735.47	51.9	3232.43
														52.05	4060.35	52.05	1736.87	52.05	3233.22
														52.2	4060.48	52.2	1738.27	52.2	3234
														52.35	4060.6	52.35	1739.66	52.35	3234.77
														52.5	4060.72	52.5	1741.04	52.5	3235.54
														52.65	4060.85	52.65	1742.42	52.65	3236.31
														52.8	4060.97	52.8	1743.79	52.8	3237.07
														52.95	4061.09	52.95	1745.16	52.95	3237.83
														53.1	4061.21	53.1	1746.52	53.1	3238.58
														53.25	4061.33	53.25	1747.88	53.25	3239.34
														53.4	4061.45	53.4	1749.23	53.4	3240.08
														53.55	4061.56	53.55	1750.57	53.55	3240.83
														53.7	4061.68	53.7	1751.91	53.7	3241.57
														53.85	4061.8	53.85	1753.24	53.85	3242.3
														54	4061.91	54	1754.57	54	3243.03
														54.15	4062.03	54.15	1755.89	54.15	3243.76
														54.3	4062.14	54.3	1757.21	54.3	3244.49
														54.45	4062.26	54.45	1758.52	54.45	3245.21
														54.6	4062.37	54.6	1759.83	54.6	3245.92
														54.75	4062.48	54.75	1761.13	54.75	3246.64
														54.9	4062.6	54.9	1762.43	54.9	3247.35
														55.05	4062.71	55.05	1763.72	55.05	3248.05
														55.2	4062.82	55.2	1765.01	55.2	3248.76
														55.35	4062.93	55.35	1766.29	55.35	3249.46
														55.5	4063.04	55.5	1767.56	55.5	3250.15
														55.65	4063.15	55.65	1768.83	55.65	3250.84
														55.8	4063.26	55.8	1770.1	55.8	3251.53
														55.95	4063.37	55.95	1771.36	55.95	3252.22
														56.1	4063.47	56.1	1772.62	56.1	3252.9
														56.25	4063.58	56.25	1773.87	56.25	3253.58
														56.4	4063.69	56.4	1775.11	56.4	3254.25
														56.55	4063.79	56.55	1776.36	56.55	3254.93
														56.7	4063.9	56.7	1777.59	56.7	3255.6
														56.85	4064	56.85	1778.82	56.85	3256.26
														57	4064.11	57	1780.05	57	3256.92
														57.15	4064.21	57.15	1781.27	57.15	3257.58
														57.3	4064.31	57.3	1782.49	57.3	3258.24
														57.45	4064.42	57.45	1783.7	57.45	3258.89
														57.6	4064.52	57.6	1784.91	57.6	3259.54
														57.75	4064.62	57.75	1786.11	57.75	3260.19
														57.9	4064.72	57.9	1787.31	57.9	3260.83
														58.05	4064.82	58.05	1788.51	58.05	3261.47
														58.2	4064.92	58.2	1789.7	58.2	3262.11
														58.35	4065.02	58.35	1790.88	58.35	3262.74
														58.5	4065.12	58.5	1792.06	58.5	3263.37
														58.65	4065.22	58.65	1793.24	58.65	3264
														58.8	4065.32	58.8	1794.41	58.8	3264.63
														58.95	4065.41	58.95	1795.58	58.95	3265.25
														59.1	4065.51	59.1	1796.74	59.1	3265.87
														59.25	4065.61	59.25	1797.9	59.25	3266.49
														59.4	4065.7	59.4	1799.05	59.4	3267.1
														59.55	4065.8	59.55	1800.2	59.55	3267.71
														59.7	4065.89	59.7	1801.34	59.7	3268.32
														59.85	4065.99	59.85	1802.49	59.85	3268.92
														60	4066.08	60	1803.62	60	3269.53
														60.15	4066.18	60.15	1804.75	60.15	3270.13
														60.3	4066.27	60.3	1805.88	60.3	3270.72
														60.45	4066.36	60.45	1807.01	60.45	3271.32
														60.6	4066.46	60.6	1808.13	60.6	3271.91
														60.75	4066.55	60.75	1809.24	60.75	3272.5
														60.9	4066.64	60.9	1810.35	60.9	3273.08
														61.05	4066.73	61.05	1811.46	61.05	3273.67
														61.2	4066.82	61.2	1812.56	61.2	3274.25
														61.35	4066.91	61.35	1813.66	61.35	3274.83
														61.5	4067	61.5	1814.76	61.5	3275.4
														61.65	4067.09	61.65	1815.85	61.65	3275.97
														61.8	4067.18	61.8	1816.94	61.8	3276.54
														61.95	4067.27	61.95	1818.02	61.95	3277.11
														62.1	4067.35	62.1	1819.1	62.1	3277.68
														62.25	4067.44	62.25	1820.18	62.25	3278.24
														62.4	4067.53	62.4	1821.25	62.4	3278.8
														62.55	4067.62	62.55	1822.31	62.55	3279.36
														62.7	4067.7	62.7	1823.38	62.7	3279.91
														62.85	4067.79	62.85	1824.44	62.85	3280.46
														63	4067.87	63	1825.49	63	3281.01
														63.15	4067.96	63.15	1826.55	63.15	3281.56
														63.3	4068.04	63.3	1827.6	63.3	3282.11
														63.45	4068.13	63.45	1828.64	63.45	3282.65
														63.6	4068.21	63.6	1829.68	63.6	3283.19
														63.75	4068.29	63.75	1830.72	63.75	3283.73
														63.9	4068.38	63.9	1831.75	63.9	3284.27
														64.05	4068.46	64.05	1832.78	64.05	3284.8
														64.2	4068.54	64.2	1833.81	64.2	3285.33
														64.35	4068.62	64.35	1834.83	64.35	3285.86
														64.5	4068.71	64.5	1835.85	64.5	3286.39
														64.65	4068.79	64.65	1836.86	64.65	3286.91
														64.8	4068.87	64.8	1837.88	64.8	3287.43
														64.95	4068.95	64.95	1838.88	64.95	3287.95
														65.1	4069.03	65.1	1839.89	65.1	3288.47
														65.25	4069.11	65.25	1840.89	65.25	3288.98
														65.4	4069.19	65.4	1841.89	65.4	3289.5
														65.55	4069.27	65.55	1842.88	65.55	3290.01
														65.7	4069.35	65.7	1843.87	65.7	3290.52
														65.85	4069.42	65.85	1844.86	65.85	3291.02
														66	4069.5	66	1845.84	66	3291.53
														66.15	4069.58	66.15	1846.82	66.15	3292.03
														66.3	4069.66	66.3	1847.8	66.3	3292.53
														66.45	4069.73	66.45	1848.77	66.45	3293.03
														66.6	4069.81	66.6	1849.74	66.6	3293.52
														66.75	4069.89	66.75	1850.71	66.75	3294.02
														66.9	4069.96	66.9	1851.67	66.9	3294.51
														67.05	4070.04	67.05	1852.63	67.05	3295
														67.2	4070.11	67.2	1853.59	67.2	3295.49
														67.35	4070.19	67.35	1854.55	67.35	3295.97
														67.5	4070.26	67.5	1855.5	67.5	3296.46
														67.65	4070.34	67.65	1856.44	67.65	3296.94
														67.8	4070.41	67.8	1857.39	67.8	3297.42
														67.95	4070.48	67.95	1858.33	67.95	3297.9
														68.1	4070.56	68.1	1859.26	68.1	3298.37
														68.25	4070.63	68.25	1860.2	68.25	3298.85
														68.4	4070.7	68.4	1861.13	68.4	3299.32
														68.55	4070.77	68.55	1862.06	68.55	3299.79
														68.7	4070.85	68.7	1862.98	68.7	3300.26
														68.85	4070.92	68.85	1863.9	68.85	3300.72
														69	4070.99	69	1864.82	69	3301.19
														69.15	4071.06	69.15	1865.74	69.15	3301.65
														69.3	4071.13	69.3	1866.65	69.3	3302.11
														69.45	4071.2	69.45	1867.56	69.45	3302.57
														69.6	4071.27	69.6	1868.47	69.6	3303.02
														69.75	4071.34	69.75	1869.37	69.75	3303.48
														69.9	4071.41	69.9	1870.27	69.9	3303.93
														70.05	4071.48	70.05	1871.17	70.05	3304.38
														70.2	4071.55	70.2	1872.06	70.2	3304.83
														70.35	4071.62	70.35	1872.95	70.35	3305.28
														70.5	4071.69	70.5	1873.84	70.5	3305.73
														70.65	4071.75	70.65	1874.73	70.65	3306.17
														70.8	4071.82	70.8	1875.61	70.8	3306.61
														70.95	4071.89	70.95	1876.49	70.95	3307.05
														71.1	4071.96	71.1	1877.37	71.1	3307.49
														71.25	4072.02	71.25	1878.24	71.25	3307.93
														71.4	4072.09	71.4	1879.11	71.4	3308.37
														71.55	4072.16	71.55	1879.98	71.55	3308.8
														71.7	4072.22	71.7	1880.85	71.7	3309.23
														71.85	4072.29	71.85	1881.71	71.85	3309.66
														72	4072.35	72	1882.57	72	3310.09
														72.15	4072.42	72.15	1883.42	72.15	3310.52
														72.3	4072.48	72.3	1884.28	72.3	3310.94
														72.45	4072.55	72.45	1885.13	72.45	3311.37
														72.6	4072.61	72.6	1885.98	72.6	3311.79
														72.75	4072.68	72.75	1886.82	72.75	3312.21
														72.9	4072.74	72.9	1887.67	72.9	3312.63
														73.05	4072.81	73.05	1888.51	73.05	3313.04
														73.2	4072.87	73.2	1889.35	73.2	3313.46
														73.35	4072.93	73.35	1890.18	73.35	3313.87
														73.5	4073	73.5	1891.01	73.5	3314.29
														73.65	4073.06	73.65	1891.84	73.65	3314.7
														73.8	4073.12	73.8	1892.67	73.8	3315.11
														73.95	4073.18	73.95	1893.49	73.95	3315.51
														74.1	4073.24	74.1	1894.32	74.1	3315.92
														74.25	4073.31	74.25	1895.14	74.25	3316.32
														74.4	4073.37	74.4	1895.95	74.4	3316.73
														74.55	4073.43	74.55	1896.77	74.55	3317.13
														74.7	4073.49	74.7	1897.58	74.7	3317.53
														74.85	4073.55	74.85	1898.39	74.85	3317.93
														75	4073.61	75	1899.19	75	3318.32
														75.15	4073.67	75.15	1900	75.15	3318.72
														75.3	4073.73	75.3	1900.8	75.3	3319.11
														75.45	4073.79	75.45	1901.6	75.45	3319.51
														75.6	4073.85	75.6	1902.39	75.6	3319.9
														75.75	4073.91	75.75	1903.19	75.75	3320.29
														75.9	4073.97	75.9	1903.98	75.9	3320.67
														76.05	4074.03	76.05	1904.77	76.05	3321.06
														76.2	4074.09	76.2	1905.55	76.2	3321.45
														76.35	4074.14	76.35	1906.34	76.35	3321.83
														76.5	4074.2	76.5	1907.12	76.5	3322.21
														76.65	4074.26	76.65	1907.9	76.65	3322.59
														76.8	4074.32	76.8	1908.67	76.8	3322.97
														76.95	4074.38	76.95	1909.45	76.95	3323.35
														77.1	4074.43	77.1	1910.22	77.1	3323.73
														77.25	4074.49	77.25	1910.99	77.25	3324.1
														77.4	4074.55	77.4	1911.76	77.4	3324.48
														77.55	4074.6	77.55	1912.52	77.55	3324.85
														77.7	4074.66	77.7	1913.28	77.7	3325.22
														77.85	4074.72	77.85	1914.05	77.85	3325.59
														78	4074.77	78	1914.8	78	3325.96
														78.15	4074.83	78.15	1915.56	78.15	3326.33
														78.3	4074.88	78.3	1916.31	78.3	3326.69
														78.45	4074.94	78.45	1917.06	78.45	3327.06
														78.6	4074.99	78.6	1917.81	78.6	3327.42
														78.75	4075.05	78.75	1918.56	78.75	3327.78
														78.9	4075.1	78.9	1919.3	78.9	3328.14
														79.05	4075.16	79.05	1920.04	79.05	3328.5
														79.2	4075.21	79.2	1920.78	79.2	3328.86
														79.35	4075.26	79.35	1921.52	79.35	3329.22
														79.5	4075.32	79.5	1922.26	79.5	3329.57
														79.65	4075.37	79.65	1922.99	79.65	3329.93
														79.8	4075.43	79.8	1923.72	79.8	3330.28
														79.95	4075.48	79.95	1924.45	79.95	3330.63
														80.1	4075.53	80.1	1925.17	80.1	3330.98
														80.25	4075.58	80.25	1925.9	80.25	3331.33
														80.4	4075.64	80.4	1926.62	80.4	3331.68
														80.55	4075.69	80.55	1927.34	80.55	3332.03
														80.7	4075.74	80.7	1928.06	80.7	3332.38
														80.85	4075.79	80.85	1928.77	80.85	3332.72
														81	4075.85	81	1929.49	81	3333.06
														81.15	4075.9	81.15	1930.2	81.15	3333.4
														81.3	4075.95	81.3	1930.91	81.3	3333.75
														81.45	4076	81.45	1931.61	81.45	3334.09
														81.6	4076.05	81.6	1932.32	81.6	3334.42
														81.75	4076.1	81.75	1933.02	81.75	3334.76
														81.9	4076.15	81.9	1933.72	81.9	3335.1
														82.05	4076.2	82.05	1934.42	82.05	3335.43
														82.2	4076.25	82.2	1935.12	82.2	3335.77
														82.35	4076.3	82.35	1935.81	82.35	3336.1
														82.5	4076.35	82.5	1936.51	82.5	3336.43
														82.65	4076.4	82.65	1937.2	82.65	3336.76
														82.8	4076.45	82.8	1937.89	82.8	3337.09
														82.95	4076.5	82.95	1938.57	82.95	3337.42
														83.1	4076.55	83.1	1939.26	83.1	3337.75
														83.25	4076.6	83.25	1939.94	83.25	3338.07
														83.4	4076.65	83.4	1940.62	83.4	3338.4
														83.55	4076.7	83.55	1941.3	83.55	3338.72
														83.7	4076.75	83.7	1941.98	83.7	3339.04
														83.85	4076.8	83.85	1942.65	83.85	3339.36
														84	4076.85	84	1943.32	84	3339.69
														84.15	4076.89	84.15	1944	84.15	3340
														84.3	4076.94	84.3	1944.66	84.3	3340.32
														84.45	4076.99	84.45	1945.33	84.45	3340.64
														84.6	4077.04	84.6	1946	84.6	3340.96
														84.75	4077.08	84.75	1946.66	84.75	3341.27
														84.9	4077.13	84.9	1947.32	84.9	3341.59
														85.05	4077.18	85.05	1947.98	85.05	3341.9
														85.2	4077.22	85.2	1948.64	85.2	3342.21
														85.35	4077.27	85.35	1949.3	85.35	3342.52
														85.5	4077.32	85.5	1949.95	85.5	3342.83
														85.65	4077.36	85.65	1950.6	85.65	3343.14
														85.8	4077.41	85.8	1951.25	85.8	3343.45
														85.95	4077.46	85.95	1951.9	85.95	3343.75
														86.1	4077.5	86.1	1952.55	86.1	3344.06
														86.25	4077.55	86.25	1953.19	86.25	3344.37
														86.4	4077.59	86.4	1953.83	86.4	3344.67
														86.55	4077.64	86.55	1954.48	86.55	3344.97
														86.7	4077.69	86.7	1955.11	86.7	3345.27
														86.85	4077.73	86.85	1955.75	86.85	3345.57
														87	4077.78	87	1956.39	87	3345.87
														87.15	4077.82	87.15	1957.02	87.15	3346.17
														87.3	4077.86	87.3	1957.65	87.3	3346.47
														87.45	4077.91	87.45	1958.28	87.45	3346.77
														87.6	4077.95	87.6	1958.91	87.6	3347.06
														87.75	4078	87.75	1959.54	87.75	3347.36
														87.9	4078.04	87.9	1960.17	87.9	3347.65
														88.05	4078.09	88.05	1960.79	88.05	3347.95
														88.2	4078.13	88.2	1961.41	88.2	3348.24
														88.35	4078.17	88.35	1962.03	88.35	3348.53
														88.5	4078.22	88.5	1962.65	88.5	3348.82
														88.65	4078.26	88.65	1963.27	88.65	3349.11
														88.8	4078.3	88.8	1963.88	88.8	3349.4
														88.95	4078.35	88.95	1964.49	88.95	3349.69
														89.1	4078.39	89.1	1965.11	89.1	3349.97
														89.25	4078.43	89.25	1965.72	89.25	3350.26
														89.4	4078.48	89.4	1966.32	89.4	3350.54
														89.55	4078.52	89.55	1966.93	89.55	3350.83
														89.7	4078.56	89.7	1967.54	89.7	3351.11
														89.85	4078.6	89.85	1968.14	89.85	3351.39
														90	4078.64	90	1968.74	90	3351.67
														90.15	4078.69	90.15	1969.34	90.15	3351.95
														90.3	4078.73	90.3	1969.94	90.3	3352.23
														90.45	4078.77	90.45	1970.54	90.45	3352.51
														90.6	4078.81	90.6	1971.13	90.6	3352.79
														90.75	4078.85	90.75	1971.72	90.75	3353.06
														90.9	4078.89	90.9	1972.32	90.9	3353.34
														91.05	4078.93	91.05	1972.91	91.05	3353.62
														91.2	4078.98	91.2	1973.49	91.2	3353.89
														91.35	4079.02	91.35	1974.08	91.35	3354.16
														91.5	4079.06	91.5	1974.67	91.5	3354.44
														91.65	4079.1	91.65	1975.25	91.65	3354.71
														91.8	4079.14	91.8	1975.83	91.8	3354.98
														91.95	4079.18	91.95	1976.41	91.95	3355.25
														92.1	4079.22	92.1	1976.99	92.1	3355.52
														92.25	4079.26	92.25	1977.57	92.25	3355.78
														92.4	4079.3	92.4	1978.15	92.4	3356.05
														92.55	4079.34	92.55	1978.72	92.55	3356.32
														92.7	4079.38	92.7	1979.3	92.7	3356.58
														92.85	4079.42	92.85	1979.87	92.85	3356.85
														93	4079.46	93	1980.44	93	3357.11
														93.15	4079.5	93.15	1981.01	93.15	3357.38
														93.3	4079.54	93.3	1981.57	93.3	3357.64
														93.45	4079.57	93.45	1982.14	93.45	3357.9
														93.6	4079.61	93.6	1982.7	93.6	3358.16
														93.75	4079.65	93.75	1983.27	93.75	3358.42
														93.9	4079.69	93.9	1983.83	93.9	3358.68
														94.05	4079.73	94.05	1984.39	94.05	3358.94
														94.2	4079.77	94.2	1984.94	94.2	3359.2
														94.35	4079.81	94.35	1985.5	94.35	3359.45
														94.5	4079.84	94.5	1986.06	94.5	3359.71
														94.65	4079.88	94.65	1986.61	94.65	3359.97
														94.8	4079.92	94.8	1987.16	94.8	3360.22
														94.95	4079.96	94.95	1987.71	94.95	3360.48
														95.1	4080	95.1	1988.26	95.1	3360.73
														95.25	4080.03	95.25	1988.81	95.25	3360.98
														95.4	4080.07	95.4	1989.36	95.4	3361.23
														95.55	4080.11	95.55	1989.9	95.55	3361.48
														95.7	4080.15	95.7	1990.45	95.7	3361.73
														95.85	4080.18	95.85	1990.99	95.85	3361.98
														96	4080.22	96	1991.53	96	3362.23
														96.15	4080.26	96.15	1992.07	96.15	3362.48
														96.3	4080.29	96.3	1992.61	96.3	3362.73
														96.45	4080.33	96.45	1993.14	96.45	3362.97
														96.6	4080.37	96.6	1993.68	96.6	3363.22
														96.75	4080.4	96.75	1994.21	96.75	3363.46
														96.9	4080.44	96.9	1994.75	96.9	3363.71
														97.05	4080.48	97.05	1995.28	97.05	3363.95
														97.2	4080.51	97.2	1995.81	97.2	3364.19
														97.35	4080.55	97.35	1996.34	97.35	3364.44
														97.5	4080.58	97.5	1996.86	97.5	3364.68
														97.65	4080.62	97.65	1997.39	97.65	3364.92
														97.8	4080.65	97.8	1997.91	97.8	3365.16
														97.95	4080.69	97.95	1998.44	97.95	3365.4
														98.1	4080.73	98.1	1998.96	98.1	3365.64
														98.25	4080.76	98.25	1999.48	98.25	3365.87
														98.4	4080.8	98.4	2000	98.4	3366.11
														98.55	4080.83	98.55	2000.52	98.55	3366.35
														98.7	4080.87	98.7	2001.03	98.7	3366.58
														98.85	4080.9	98.85	2001.55	98.85	3366.82
														99	4080.94	99	2002.06	99	3367.05
														99.15	4080.97	99.15	2002.58	99.15	3367.29
														99.3	4081.01	99.3	2003.09	99.3	3367.52
														99.45	4081.04	99.45	2003.6	99.45	3367.75
														99.6	4081.07	99.6	2004.11	99.6	3367.98
														99.75	4081.11	99.75	2004.62	99.75	3368.22
														99.9	4081.14	99.9	2005.12	99.9	3368.45
														100.05	4081.18	100.05	2005.63	100.05	3368.68
														100.2	4081.21	100.2	2006.13	100.2	3368.9
														100.35	4081.24	100.35	2006.63	100.35	3369.13
														100.5	4081.28	100.5	2007.14	100.5	3369.36
														100.65	4081.31	100.65	2007.64	100.65	3369.59
														100.8	4081.35	100.8	2008.13	100.8	3369.81
														100.95	4081.38	100.95	2008.63	100.95	3370.04
														101.1	4081.41	101.1	2009.13	101.1	3370.27
														101.25	4081.45	101.25	2009.62	101.25	3370.49
														101.4	4081.48	101.4	2010.12	101.4	3370.71
														101.55	4081.51	101.55	2010.61	101.55	3370.94
														101.7	4081.55	101.7	2011.1	101.7	3371.16
														101.85	4081.58	101.85	2011.59	101.85	3371.38
														102	4081.61	102	2012.08	102	3371.6
														102.15	4081.64	102.15	2012.57	102.15	3371.82
														102.3	4081.68	102.3	2013.06	102.3	3372.04
														102.45	4081.71	102.45	2013.54	102.45	3372.26
														102.6	4081.74	102.6	2014.03	102.6	3372.48
														102.75	4081.77	102.75	2014.51	102.75	3372.7
														102.9	4081.81	102.9	2014.99	102.9	3372.92
														103.05	4081.84	103.05	2015.47	103.05	3373.14
														103.2	4081.87	103.2	2015.95	103.2	3373.35
														103.35	4081.9	103.35	2016.43	103.35	3373.57
														103.5	4081.93	103.5	2016.91	103.5	3373.78
														103.65	4081.97	103.65	2017.38	103.65	3374
														103.8	4082	103.8	2017.86	103.8	3374.21
														103.95	4082.03	103.95	2018.33	103.95	3374.43
														104.1	4082.06	104.1	2018.81	104.1	3374.64
														104.25	4082.09	104.25	2019.28	104.25	3374.85
														104.4	4082.12	104.4	2019.75	104.4	3375.06
														104.55	4082.15	104.55	2020.22	104.55	3375.28
														104.7	4082.19	104.7	2020.69	104.7	3375.49
														104.85	4082.22	104.85	2021.15	104.85	3375.7
														105	4082.25	105	2021.62	105	3375.91
														105.15	4082.28	105.15	2022.08	105.15	3376.11
														105.3	4082.31	105.3	2022.55	105.3	3376.32
														105.45	4082.34	105.45	2023.01	105.45	3376.53
														105.6	4082.37	105.6	2023.47	105.6	3376.74
														105.75	4082.4	105.75	2023.93	105.75	3376.94
														105.9	4082.43	105.9	2024.39	105.9	3377.15
														106.05	4082.46	106.05	2024.85	106.05	3377.36
														106.2	4082.49	106.2	2025.31	106.2	3377.56
														106.35	4082.52	106.35	2025.76	106.35	3377.77
														106.5	4082.55	106.5	2026.22	106.5	3377.97
														106.65	4082.58	106.65	2026.67	106.65	3378.17
														106.8	4082.61	106.8	2027.12	106.8	3378.38
														106.95	4082.64	106.95	2027.58	106.95	3378.58
														107.1	4082.67	107.1	2028.03	107.1	3378.78
														107.25	4082.7	107.25	2028.48	107.25	3378.98
														107.4	4082.73	107.4	2028.93	107.4	3379.18
														107.55	4082.76	107.55	2029.37	107.55	3379.38
														107.7	4082.79	107.7	2029.82	107.7	3379.58
														107.85	4082.82	107.85	2030.26	107.85	3379.78
														108	4082.85	108	2030.71	108	3379.98
														108.15	4082.88	108.15	2031.15	108.15	3380.18
														108.3	4082.91	108.3	2031.59	108.3	3380.37
														108.45	4082.94	108.45	2032.04	108.45	3380.57
														108.6	4082.96	108.6	2032.48	108.6	3380.77
														108.75	4082.99	108.75	2032.92	108.75	3380.96
														108.9	4083.02	108.9	2033.35	108.9	3381.16
														109.05	4083.05	109.05	2033.79	109.05	3381.35
														109.2	4083.08	109.2	2034.23	109.2	3381.55
														109.35	4083.11	109.35	2034.66	109.35	3381.74
														109.5	4083.14	109.5	2035.1	109.5	3381.93
														109.65	4083.17	109.65	2035.53	109.65	3382.13
														109.8	4083.19	109.8	2035.96	109.8	3382.32
														109.95	4083.22	109.95	2036.39	109.95	3382.51
														110.1	4083.25	110.1	2036.82	110.1	3382.7
														110.25	4083.28	110.25	2037.25	110.25	3382.89
														110.4	4083.31	110.4	2037.68	110.4	3383.08
														110.55	4083.33	110.55	2038.11	110.55	3383.27
														110.7	4083.36	110.7	2038.53	110.7	3383.46
														110.85	4083.39	110.85	2038.96	110.85	3383.65
														111	4083.42	111	2039.38	111	3383.84
														111.15	4083.44	111.15	2039.81	111.15	3384.03
														111.3	4083.47	111.3	2040.23	111.3	3384.22
														111.45	4083.5	111.45	2040.65	111.45	3384.4
														111.6	4083.53	111.6	2041.07	111.6	3384.59
														111.75	4083.55	111.75	2041.49	111.75	3384.77
														111.9	4083.58	111.9	2041.91	111.9	3384.96
														112.05	4083.61	112.05	2042.33	112.05	3385.15
														112.2	4083.64	112.2	2042.74	112.2	3385.33
														112.35	4083.66	112.35	2043.16	112.35	3385.51
														112.5	4083.69	112.5	2043.57	112.5	3385.7
														112.65	4083.72	112.65	2043.99	112.65	3385.88
														112.8	4083.74	112.8	2044.4	112.8	3386.06
														112.95	4083.77	112.95	2044.81	112.95	3386.25
														113.1	4083.8	113.1	2045.22	113.1	3386.43
														113.25	4083.82	113.25	2045.63	113.25	3386.61
														113.4	4083.85	113.4	2046.04	113.4	3386.79
														113.55	4083.88	113.55	2046.45	113.55	3386.97
														113.7	4083.9	113.7	2046.86	113.7	3387.15
														113.85	4083.93	113.85	2047.26	113.85	3387.33
														114	4083.96	114	2047.67	114	3387.51
														114.15	4083.98	114.15	2048.07	114.15	3387.69
														114.3	4084.01	114.3	2048.48	114.3	3387.86
														114.45	4084.03	114.45	2048.88	114.45	3388.04
														114.6	4084.06	114.6	2049.28	114.6	3388.22
														114.75	4084.09	114.75	2049.68	114.75	3388.4
														114.9	4084.11	114.9	2050.08	114.9	3388.57
														115.05	4084.14	115.05	2050.48	115.05	3388.75
														115.2	4084.16	115.2	2050.88	115.2	3388.92
														115.35	4084.19	115.35	2051.28	115.35	3389.1
														115.5	4084.22	115.5	2051.68	115.5	3389.27
														115.65	4084.24	115.65	2052.07	115.65	3389.45
														115.8	4084.27	115.8	2052.47	115.8	3389.62
														115.95	4084.29	115.95	2052.86	115.95	3389.79
														116.1	4084.32	116.1	2053.25	116.1	3389.97
														116.25	4084.34	116.25	2053.65	116.25	3390.14
														116.4	4084.37	116.4	2054.04	116.4	3390.31
														116.55	4084.39	116.55	2054.43	116.55	3390.48
														116.7	4084.42	116.7	2054.82	116.7	3390.65
														116.85	4084.44	116.85	2055.21	116.85	3390.82
														117	4084.47	117	2055.59	117	3390.99
														117.15	4084.49	117.15	2055.98	117.15	3391.16
														117.3	4084.52	117.3	2056.37	117.3	3391.33
														117.45	4084.54	117.45	2056.75	117.45	3391.5
														117.6	4084.57	117.6	2057.14	117.6	3391.67
														117.75	4084.59	117.75	2057.52	117.75	3391.84
														117.9	4084.62	117.9	2057.9	117.9	3392.01
														118.05	4084.64	118.05	2058.29	118.05	3392.17
														118.2	4084.67	118.2	2058.67	118.2	3392.34
														118.35	4084.69	118.35	2059.05	118.35	3392.51
														118.5	4084.71	118.5	2059.43	118.5	3392.67
														118.65	4084.74	118.65	2059.81	118.65	3392.84
														118.8	4084.76	118.8	2060.18	118.8	3393
														118.95	4084.79	118.95	2060.56	118.95	3393.17
														119.1	4084.81	119.1	2060.94	119.1	3393.33
														119.25	4084.83	119.25	2061.31	119.25	3393.5
														119.4	4084.86	119.4	2061.69	119.4	3393.66
														119.55	4084.88	119.55	2062.06	119.55	3393.82
														119.7	4084.91	119.7	2062.44	119.7	3393.99
														119.85	4084.93	119.85	2062.81	119.85	3394.15
														120	4084.95	120	2063.18	120	3394.31
														120.15	4084.98	120.15	2063.55	120.15	3394.47
														120.3	4085	120.3	2063.92	120.3	3394.64
														120.45	4085.02	120.45	2064.29	120.45	3394.8
														120.6	4085.05	120.6	2064.66	120.6	3394.96
														120.75	4085.07	120.75	2065.03	120.75	3395.12
														120.9	4085.09	120.9	2065.39	120.9	3395.28
														121.05	4085.12	121.05	2065.76	121.05	3395.44
														121.2	4085.14	121.2	2066.12	121.2	3395.6
														121.35	4085.16	121.35	2066.49	121.35	3395.75
														121.5	4085.19	121.5	2066.85	121.5	3395.91
														121.65	4085.21	121.65	2067.21	121.65	3396.07
														121.8	4085.23	121.8	2067.58	121.8	3396.23
														121.95	4085.26	121.95	2067.94	121.95	3396.38
														122.1	4085.28	122.1	2068.3	122.1	3396.54
														122.25	4085.3	122.25	2068.66	122.25	3396.7
														122.4	4085.33	122.4	2069.02	122.4	3396.85
														122.55	4085.35	122.55	2069.38	122.55	3397.01
														122.7	4085.37	122.7	2069.73	122.7	3397.17
														122.85	4085.39	122.85	2070.09	122.85	3397.32
														123	4085.42	123	2070.45	123	3397.47
														123.15	4085.44	123.15	2070.8	123.15	3397.63
														123.3	4085.46	123.3	2071.16	123.3	3397.78
														123.45	4085.48	123.45	2071.51	123.45	3397.94
														123.6	4085.51	123.6	2071.86	123.6	3398.09
														123.75	4085.53	123.75	2072.22	123.75	3398.24
														123.9	4085.55	123.9	2072.57	123.9	3398.39
														124.05	4085.57	124.05	2072.92	124.05	3398.55
														124.2	4085.59	124.2	2073.27	124.2	3398.7
														124.35	4085.62	124.35	2073.62	124.35	3398.85
														124.5	4085.64	124.5	2073.97	124.5	3399
														124.65	4085.66	124.65	2074.32	124.65	3399.15
														124.8	4085.68	124.8	2074.66	124.8	3399.3
														124.95	4085.7	124.95	2075.01	124.95	3399.45
														125.1	4085.73	125.1	2075.36	125.1	3399.6
														125.25	4085.75	125.25	2075.7	125.25	3399.75
														125.4	4085.77	125.4	2076.05	125.4	3399.9
														125.55	4085.79	125.55	2076.39	125.55	3400.05
														125.7	4085.81	125.7	2076.73	125.7	3400.2
														125.85	4085.84	125.85	2077.07	125.85	3400.34
														126	4085.86	126	2077.42	126	3400.49
														126.15	4085.88	126.15	2077.76	126.15	3400.64
														126.3	4085.9	126.3	2078.1	126.3	3400.79
														126.45	4085.92	126.45	2078.44	126.45	3400.93
														126.6	4085.94	126.6	2078.78	126.6	3401.08
														126.75	4085.96	126.75	2079.11	126.75	3401.23
														126.9	4085.98	126.9	2079.45	126.9	3401.37
														127.05	4086.01	127.05	2079.79	127.05	3401.52
														127.2	4086.03	127.2	2080.12	127.2	3401.66
														127.35	4086.05	127.35	2080.46	127.35	3401.81
														127.5	4086.07	127.5	2080.79	127.5	3401.95
														127.65	4086.09	127.65	2081.13	127.65	3402.09
														127.8	4086.11	127.8	2081.46	127.8	3402.24
														127.95	4086.13	127.95	2081.79	127.95	3402.38
														128.1	4086.15	128.1	2082.13	128.1	3402.52
														128.25	4086.17	128.25	2082.46	128.25	3402.67
														128.4	4086.19	128.4	2082.79	128.4	3402.81
														128.55	4086.22	128.55	2083.12	128.55	3402.95
														128.7	4086.24	128.7	2083.45	128.7	3403.09
														128.85	4086.26	128.85	2083.78	128.85	3403.23
														129	4086.28	129	2084.1	129	3403.37
														129.15	4086.3	129.15	2084.43	129.15	3403.52
														129.3	4086.32	129.3	2084.76	129.3	3403.66
														129.45	4086.34	129.45	2085.08	129.45	3403.8
														129.6	4086.36	129.6	2085.41	129.6	3403.94
														129.75	4086.38	129.75	2085.73	129.75	3404.07
														129.9	4086.4	129.9	2086.06	129.9	3404.21
														130.05	4086.42	130.05	2086.38	130.05	3404.35
														130.2	4086.44	130.2	2086.71	130.2	3404.49
														130.35	4086.46	130.35	2087.03	130.35	3404.63
														130.5	4086.48	130.5	2087.35	130.5	3404.77
														130.65	4086.5	130.65	2087.67	130.65	3404.91
														130.8	4086.52	130.8	2087.99	130.8	3405.04
														130.95	4086.54	130.95	2088.31	130.95	3405.18
														131.1	4086.56	131.1	2088.63	131.1	3405.32
														131.25	4086.58	131.25	2088.95	131.25	3405.45
														131.4	4086.6	131.4	2089.26	131.4	3405.59
														131.55	4086.62	131.55	2089.58	131.55	3405.72
														131.7	4086.64	131.7	2089.9	131.7	3405.86
														131.85	4086.66	131.85	2090.21	131.85	3406
														132	4086.68	132	2090.53	132	3406.13
														132.15	4086.7	132.15	2090.84	132.15	3406.26
														132.3	4086.72	132.3	2091.16	132.3	3406.4
														132.45	4086.74	132.45	2091.47	132.45	3406.53
														132.6	4086.76	132.6	2091.78	132.6	3406.67
														132.75	4086.78	132.75	2092.1	132.75	3406.8
														132.9	4086.79	132.9	2092.41	132.9	3406.93
														133.05	4086.81	133.05	2092.72	133.05	3407.07
														133.2	4086.83	133.2	2093.03	133.2	3407.2
														133.35	4086.85	133.35	2093.34	133.35	3407.33
														133.5	4086.87	133.5	2093.65	133.5	3407.46
														133.65	4086.89	133.65	2093.96	133.65	3407.59
														133.8	4086.91	133.8	2094.26	133.8	3407.73
														133.95	4086.93	133.95	2094.57	133.95	3407.86
														134.1	4086.95	134.1	2094.88	134.1	3407.99
														134.25	4086.97	134.25	2095.18	134.25	3408.12
														134.4	4086.99	134.4	2095.49	134.4	3408.25
														134.55	4087	134.55	2095.79	134.55	3408.38
														134.7	4087.02	134.7	2096.1	134.7	3408.51
														134.85	4087.04	134.85	2096.4	134.85	3408.64
														135	4087.06	135	2096.71	135	3408.77
														135.15	4087.08	135.15	2097.01	135.15	3408.9
														135.3	4087.1	135.3	2097.31	135.3	3409.02
														135.45	4087.12	135.45	2097.61	135.45	3409.15
														135.6	4087.14	135.6	2097.91	135.6	3409.28
														135.75	4087.15	135.75	2098.21	135.75	3409.41
														135.9	4087.17	135.9	2098.51	135.9	3409.54
														136.05	4087.19	136.05	2098.81	136.05	3409.66
														136.2	4087.21	136.2	2099.11	136.2	3409.79
														136.35	4087.23	136.35	2099.41	136.35	3409.92
														136.5	4087.25	136.5	2099.71	136.5	3410.04
														136.65	4087.26	136.65	2100	136.65	3410.17
														136.8	4087.28	136.8	2100.3	136.8	3410.3
														136.95	4087.3	136.95	2100.59	136.95	3410.42
														137.1	4087.32	137.1	2100.89	137.1	3410.55
														137.25	4087.34	137.25	2101.18	137.25	3410.67
														137.4	4087.36	137.4	2101.48	137.4	3410.8
														137.55	4087.37	137.55	2101.77	137.55	3410.92
														137.7	4087.39	137.7	2102.06	137.7	3411.05
														137.85	4087.41	137.85	2102.36	137.85	3411.17
														138	4087.43	138	2102.65	138	3411.29
														138.15	4087.45	138.15	2102.94	138.15	3411.42
														138.3	4087.46	138.3	2103.23	138.3	3411.54
														138.45	4087.48	138.45	2103.52	138.45	3411.66
														138.6	4087.5	138.6	2103.81	138.6	3411.79
														138.75	4087.52	138.75	2104.1	138.75	3411.91
														138.9	4087.53	138.9	2104.39	138.9	3412.03
														139.05	4087.55	139.05	2104.67	139.05	3412.15
														139.2	4087.57	139.2	2104.96	139.2	3412.28
														139.35	4087.59	139.35	2105.25	139.35	3412.4
														139.5	4087.61	139.5	2105.54	139.5	3412.52
														139.65	4087.62	139.65	2105.82	139.65	3412.64
														139.8	4087.64	139.8	2106.11	139.8	3412.76
														139.95	4087.66	139.95	2106.39	139.95	3412.88
														140.1	4087.68	140.1	2106.68	140.1	3413
														140.25	4087.69	140.25	2106.96	140.25	3413.12
														140.4	4087.71	140.4	2107.24	140.4	3413.24
														140.55	4087.73	140.55	2107.52	140.55	3413.36
														140.7	4087.74	140.7	2107.81	140.7	3413.48
														140.85	4087.76	140.85	2108.09	140.85	3413.6
														141	4087.78	141	2108.37	141	3413.72
														141.15	4087.8	141.15	2108.65	141.15	3413.84
														141.3	4087.81	141.3	2108.93	141.3	3413.95
														141.45	4087.83	141.45	2109.21	141.45	3414.07
														141.6	4087.85	141.6	2109.49	141.6	3414.19
														141.75	4087.86	141.75	2109.77	141.75	3414.31
														141.9	4087.88	141.9	2110.04	141.9	3414.42
														142.05	4087.9	142.05	2110.32	142.05	3414.54
														142.2	4087.92	142.2	2110.6	142.2	3414.66
														142.35	4087.93	142.35	2110.87	142.35	3414.77
														142.5	4087.95	142.5	2111.15	142.5	3414.89
														142.65	4087.97	142.65	2111.43	142.65	3415.01
														142.8	4087.98	142.8	2111.7	142.8	3415.12
														142.95	4088	142.95	2111.97	142.95	3415.24
														143.1	4088.02	143.1	2112.25	143.1	3415.35
														143.25	4088.03	143.25	2112.52	143.25	3415.47
														143.4	4088.05	143.4	2112.79	143.4	3415.58
														143.55	4088.07	143.55	2113.07	143.55	3415.7
														143.7	4088.08	143.7	2113.34	143.7	3415.81
														143.85	4088.1	143.85	2113.61	143.85	3415.93
														144	4088.12	144	2113.88	144	3416.04
														144.15	4088.13	144.15	2114.15	144.15	3416.16
														144.3	4088.15	144.3	2114.42	144.3	3416.27
														144.45	4088.17	144.45	2114.69	144.45	3416.38
														144.6	4088.18	144.6	2114.96	144.6	3416.5
														144.75	4088.2	144.75	2115.23	144.75	3416.61
														144.9	4088.21	144.9	2115.5	144.9	3416.72
														145.05	4088.23	145.05	2115.76	145.05	3416.83
														145.2	4088.25	145.2	2116.03	145.2	3416.95
														145.35	4088.26	145.35	2116.3	145.35	3417.06
														145.5	4088.28	145.5	2116.56	145.5	3417.17
														145.65	4088.3	145.65	2116.83	145.65	3417.28
														145.8	4088.31	145.8	2117.09	145.8	3417.39
														145.95	4088.33	145.95	2117.36	145.95	3417.5
														146.1	4088.34	146.1	2117.62	146.1	3417.61
														146.25	4088.36	146.25	2117.88	146.25	3417.72
														146.4	4088.38	146.4	2118.15	146.4	3417.83
														146.55	4088.39	146.55	2118.41	146.55	3417.95
														146.7	4088.41	146.7	2118.67	146.7	3418.06
														146.85	4088.42	146.85	2118.93	146.85	3418.16
														147	4088.44	147	2119.19	147	3418.27
														147.15	4088.45	147.15	2119.46	147.15	3418.38
														147.3	4088.47	147.3	2119.72	147.3	3418.49
														147.45	4088.49	147.45	2119.98	147.45	3418.6
														147.6	4088.5	147.6	2120.23	147.6	3418.71
														147.75	4088.52	147.75	2120.49	147.75	3418.82
														147.9	4088.53	147.9	2120.75	147.9	3418.93
														148.05	4088.55	148.05	2121.01	148.05	3419.04
														148.2	4088.56	148.2	2121.27	148.2	3419.14
														148.35	4088.58	148.35	2121.52	148.35	3419.25
														148.5	4088.6	148.5	2121.78	148.5	3419.36
														148.65	4088.61	148.65	2122.04	148.65	3419.47
														148.8	4088.63	148.8	2122.29	148.8	3419.57
														148.95	4088.64	148.95	2122.55	148.95	3419.68
														149.1	4088.66	149.1	2122.8	149.1	3419.79
														149.25	4088.67	149.25	2123.06	149.25	3419.89
														149.4	4088.69	149.4	2123.31	149.4	3420
														149.55	4088.7	149.55	2123.56	149.55	3420.1
														149.7	4088.72	149.7	2123.82	149.7	3420.21
														149.85	4088.73	149.85	2124.07	149.85	3420.32
														150	4088.75	150	2124.32	150	3420.42

## Sheet: Figure 3b
CSCF		CSCF+CSL		CSCF+CSML		CSCNF		CSCNF+CSL		CSCNF+CSML		CSML		CSML Fitted curve		Cellulose fiber/modified lignin Fitted curve		RAPIMER Fitted curve
Time (h)	Qt (mg/g)	Time (h)	Qt (mg/g)	Time (h)	Qt (mg/g)	Time (h)	Qt (mg/g)	Time (h)	Qt (mg/g)	Time (h)	Qt (mg/g)	Time (h)	Qt (mg/g)	Time (h)	Qt (mg/g)	Time (h)	Qt (mg/g)	Time (h)	Qt (mg/g)
0	0	0	0	0	0	0	0	0	0	0	0	0	0	0.15	306.016	0.15	20.9741	0.15	43.5542
0.5	24.1894	0.5	300.631	0.5	708.967	0.5	-66.8544	0.5	79.5632	0.5	48.9661	0.5	566.607	0.3	571.032	0.3	41.7091	0.3	86.204
1.5	530.588	1.5	216.117	1.5	459.367	1.5	455.349	1.5	251.582	1.5	841.487	1.5	1585.69	0.45	802.769	0.45	62.209	0.45	127.977
3.5	26.75	3.5	131.603	3.5	391.672	3.5	108.596	3.5	-25.7042	3.5	760.888	3.5	2860.98	0.6	1007.13	0.6	82.4778	0.6	168.9
7.5	531.512	7.5	422.845	7.5	823.612	7.5	366.65	7.5	567.789	7.5	1433.88	7.5	3730.73	0.75	1188.69	0.75	102.519	0.75	209
11.5	140.55	11.5	-107.448	11.5	1111.44	11.5	-204.615	11.5	-377.851	11.5	1785.25	11.5	3964.52	0.9	1351.06	0.9	122.338	0.9	248.299
19.5	385.214	19.5	251.717	19.5	1808.18	19.5	38.088	19.5	13.6532	19.5	2483.74	19.5	3983.58	1.05	1497.14	1.05	141.936	1.05	286.823
27.5	395.103	27.5	273.791	27.5	1781.65	27.5	306.66	27.5	474.568	27.5	2669.18	27.5	4000	1.2	1629.25	1.2	161.318	1.2	324.593
43.5	578.844	43.5	367.724	43.5	2069.34	43.5	187.934	43.5	456.179	43.5	3153.07	43.5	4000	1.35	1749.32	1.35	180.488	1.35	361.633
59.5	508.364	59.5	316.376	59.5	2429.84	59.5	141.431	59.5	128.735	59.5	3402.19	59.5	4000	1.5	1858.91	1.5	199.449	1.5	397.962
91.5	396.258	91.5	130.537	91.5	2875.26	91.5	200.06	91.5	55.7634	91.5	3636.09	91.5	4000	1.65	1959.35	1.65	218.204	1.65	433.601
123.5	184.595	123.5	102.679	123.5	3209.37	123.5	-75.7313	123.5	-91.5086	123.5	3703.2	123.5	4000	1.8	2051.72	1.8	236.757	1.8	468.57
0	0	0	0	0	0	0	0	0	0	0	0	0	0	1.95	2136.97	1.95	255.111	1.95	502.887
0.5	118.225	0.5	248.177	0.5	772.386	0.5	-112.046	0.5	52.2534	0.5	19.3725	0.5	574.054	2.1	2215.89	2.1	273.269	2.1	536.57
1.5	541.678	1.5	195.337	1.5	434.209	1.5	375.541	1.5	261.842	1.5	858.2	1.5	1529.88	2.25	2289.15	2.25	291.234	2.25	569.637
3.5	82.3922	3.5	142.496	3.5	395.569	3.5	-40.6822	3.5	-111.497	3.5	681.427	3.5	2873.07	2.4	2357.35	2.4	309.009	2.4	602.104
7.5	559.969	7.5	504.311	7.5	884.662	7.5	328.194	7.5	566.972	7.5	1407.06	7.5	3732.22	2.55	2421	2.55	326.598	2.55	633.988
11.5	200.666	11.5	-45.9784	11.5	1111.5	11.5	-229.53	11.5	-375.661	11.5	1809.55	11.5	3964.27	2.7	2480.52	2.7	344.003	2.7	665.305
19.5	521.846	19.5	318.779	19.5	1839.68	19.5	28.6752	19.5	-20.1099	19.5	2434.94	19.5	3976.7	2.85	2536.32	2.85	361.227	2.85	696.068
27.5	394.009	27.5	210.418	27.5	1745.52	27.5	245.967	27.5	541.537	27.5	2719.54	27.5	3979.64	3	2588.73	3	378.273	3	726.293
43.5	563.982	43.5	409.821	43.5	2019.78	43.5	108.883	43.5	475.744	43.5	3120.15	43.5	3975.1	3.15	2638.05	3.15	395.144	3.15	755.994
59.5	387.611	59.5	192.472	59.5	2363.93	59.5	110.961	59.5	14.0296	59.5	3384.78	59.5	4000	3.3	2684.54	3.3	411.841	3.3	785.184
91.5	308.413	91.5	116.158	91.5	2895.06	91.5	181.744	91.5	48.5293	91.5	3621.98	91.5	4000	3.45	2728.45	3.45	428.369	3.45	813.877
123.5	260.748	123.5	208.153	123.5	3213.91	123.5	-1.4868	123.5	-25.3376	123.5	3704.37	123.5	4000	3.6	2769.98	3.6	444.73	3.6	842.084
0	0	0	0	0	0	0	0	0	0	0	0	0	0	3.75	2809.32	3.75	460.925	3.75	869.819
0.5	139.252	0.5	317.027	0.5	766.33	0.5	-11.8169	0.5	123.219	0.5	36.7522	0.5	641.445	3.9	2846.64	3.9	476.958	3.9	897.092
1.5	577.83	1.5	206.737	1.5	466.279	1.5	419.767	1.5	197.867	1.5	802.183	1.5	1573.67	4.05	2882.08	4.05	492.831	4.05	923.916
3.5	10.9674	3.5	96.4466	3.5	197.853	3.5	-154.756	3.5	-261.288	3.5	721.751	3.5	2855.7	4.2	2915.8	4.2	508.547	4.2	950.302
7.5	670.649	7.5	601.392	7.5	912.873	7.5	462.473	7.5	580.276	7.5	1362.36	7.5	3741.61	4.35	2947.91	4.35	524.107	4.35	976.259
11.5	250.264	11.5	-36.0071	11.5	1111.16	11.5	-201.759	11.5	-339.062	11.5	1808.75	11.5	3966.2	4.5	2978.52	4.5	539.514	4.5	1001.8
19.5	408.973	19.5	350.265	19.5	1825.18	19.5	108.851	19.5	35.6219	19.5	2415.87	19.5	3972.27	4.65	3007.74	4.65	554.77	4.65	1026.93
27.5	389.094	27.5	317.211	27.5	1810.41	27.5	279.836	27.5	528.434	27.5	2725.17	27.5	4000	4.8	3035.66	4.8	569.878	4.8	1051.66
43.5	465.998	43.5	344.699	43.5	2006.06	43.5	51.2127	43.5	377.417	43.5	3106.02	43.5	3968.85	4.95	3062.36	4.95	584.84	4.95	1076.01
59.5	358.629	59.5	190.714	59.5	2343.59	59.5	42.5748	59.5	-8.02641	59.5	3372.08	59.5	4000	5.1	3087.92	5.1	599.657	5.1	1099.98
91.5	368.251	91.5	179.636	91.5	2890.4	91.5	164.372	91.5	72.2495	91.5	3607.09	91.5	4000	5.25	3112.42	5.25	614.332	5.25	1123.57
123.5	167.205	123.5	-48.6678	123.5	3174.17	123.5	-214.417	123.5	-39.4912	123.5	3666.73	123.5	3960.64	5.4	3135.91	5.4	628.867	5.4	1146.8
														5.55	3158.47	5.55	643.263	5.55	1169.68
														5.7	3180.14	5.7	657.524	5.7	1192.22
														5.85	3200.97	5.85	671.65	5.85	1214.41
														6	3221.02	6	685.644	6	1236.28
														6.15	3240.32	6.15	699.507	6.15	1257.82
														6.3	3258.92	6.3	713.242	6.3	1279.04
														6.45	3276.86	6.45	726.849	6.45	1299.96
														6.6	3294.16	6.6	740.332	6.6	1320.57
														6.75	3310.87	6.75	753.691	6.75	1340.89
														6.9	3327.01	6.9	766.928	6.9	1360.92
														7.05	3342.61	7.05	780.045	7.05	1380.67
														7.2	3357.7	7.2	793.043	7.2	1400.13
														7.35	3372.31	7.35	805.925	7.35	1419.33
														7.5	3386.44	7.5	818.691	7.5	1438.26
														7.65	3400.14	7.65	831.344	7.65	1456.93
														7.8	3413.41	7.8	843.884	7.8	1475.34
														7.95	3426.29	7.95	856.314	7.95	1493.51
														8.1	3438.77	8.1	868.634	8.1	1511.42
														8.25	3450.89	8.25	880.847	8.25	1529.1
														8.4	3462.66	8.4	892.952	8.4	1546.55
														8.55	3474.09	8.55	904.953	8.55	1563.76
														8.7	3485.2	8.7	916.85	8.7	1580.75
														8.85	3496	8.85	928.645	8.85	1597.51
														9	3506.5	9	940.339	9	1614.06
														9.15	3516.72	9.15	951.932	9.15	1630.4
														9.3	3526.67	9.3	963.428	9.3	1646.52
														9.45	3536.35	9.45	974.826	9.45	1662.44
														9.6	3545.79	9.6	986.128	9.6	1678.16
														9.75	3554.98	9.75	997.335	9.75	1693.69
														9.9	3563.94	9.9	1008.45	9.9	1709.01
														10.05	3572.67	10.05	1019.47	10.05	1724.15
														10.2	3581.19	10.2	1030.4	10.2	1739.11
														10.35	3589.5	10.35	1041.24	10.35	1753.87
														10.5	3597.61	10.5	1051.99	10.5	1768.46
														10.65	3605.52	10.65	1062.65	10.65	1782.88
														10.8	3613.25	10.8	1073.23	10.8	1797.12
														10.95	3620.8	10.95	1083.72	10.95	1811.19
														11.1	3628.18	11.1	1094.12	11.1	1825.09
														11.25	3635.39	11.25	1104.45	11.25	1838.83
														11.4	3642.43	11.4	1114.68	11.4	1852.4
														11.55	3649.32	11.55	1124.84	11.55	1865.82
														11.7	3656.06	11.7	1134.92	11.7	1879.08
														11.85	3662.65	11.85	1144.91	11.85	1892.19
														12	3669.1	12	1154.83	12	1905.15
														12.15	3675.41	12.15	1164.67	12.15	1917.96
														12.3	3681.59	12.3	1174.43	12.3	1930.63
														12.45	3687.64	12.45	1184.12	12.45	1943.15
														12.6	3693.57	12.6	1193.73	12.6	1955.53
														12.75	3699.37	12.75	1203.26	12.75	1967.78
														12.9	3705.06	12.9	1212.73	12.9	1979.88
														13.05	3710.64	13.05	1222.12	13.05	1991.86
														13.2	3716.1	13.2	1231.44	13.2	2003.7
														13.35	3721.45	13.35	1240.68	13.35	2015.42
														13.5	3726.71	13.5	1249.86	13.5	2027
														13.65	3731.86	13.65	1258.97	13.65	2038.47
														13.8	3736.91	13.8	1268.01	13.8	2049.81
														13.95	3741.87	13.95	1276.98	13.95	2061.02
														14.1	3746.73	14.1	1285.88	14.1	2072.12
														14.25	3751.5	14.25	1294.72	14.25	2083.1
														14.4	3756.19	14.4	1303.49	14.4	2093.97
														14.55	3760.79	14.55	1312.2	14.55	2104.72
														14.7	3765.31	14.7	1320.84	14.7	2115.36
														14.85	3769.75	14.85	1329.42	14.85	2125.89
														15	3774.11	15	1337.94	15	2136.32
														15.15	3778.39	15.15	1346.4	15.15	2146.63
														15.3	3782.6	15.3	1354.79	15.3	2156.84
														15.45	3786.73	15.45	1363.12	15.45	2166.95
														15.6	3790.8	15.6	1371.39	15.6	2176.95
														15.75	3794.79	15.75	1379.61	15.75	2186.86
														15.9	3798.72	15.9	1387.76	15.9	2196.66
														16.05	3802.59	16.05	1395.86	16.05	2206.37
														16.2	3806.38	16.2	1403.9	16.2	2215.98
														16.35	3810.12	16.35	1411.88	16.35	2225.5
														16.5	3813.8	16.5	1419.8	16.5	2234.93
														16.65	3817.41	16.65	1427.67	16.65	2244.26
														16.8	3820.97	16.8	1435.49	16.8	2253.5
														16.95	3824.47	16.95	1443.25	16.95	2262.66
														17.1	3827.92	17.1	1450.95	17.1	2271.72
														17.25	3831.31	17.25	1458.61	17.25	2280.7
														17.4	3834.66	17.4	1466.21	17.4	2289.59
														17.55	3837.94	17.55	1473.75	17.55	2298.4
														17.7	3841.18	17.7	1481.25	17.7	2307.13
														17.85	3844.37	17.85	1488.69	17.85	2315.77
														18	3847.51	18	1496.09	18	2324.34
														18.15	3850.61	18.15	1503.43	18.15	2332.82
														18.3	3853.66	18.3	1510.72	18.3	2341.22
														18.45	3856.66	18.45	1517.97	18.45	2349.55
														18.6	3859.62	18.6	1525.16	18.6	2357.8
														18.75	3862.54	18.75	1532.31	18.75	2365.98
														18.9	3865.42	18.9	1539.41	18.9	2374.08
														19.05	3868.25	19.05	1546.46	19.05	2382.11
														19.2	3871.04	19.2	1553.47	19.2	2390.07
														19.35	3873.8	19.35	1560.43	19.35	2397.96
														19.5	3876.51	19.5	1567.34	19.5	2405.77
														19.65	3879.19	19.65	1574.21	19.65	2413.52
														19.8	3881.83	19.8	1581.03	19.8	2421.19
														19.95	3884.44	19.95	1587.81	19.95	2428.8
														20.1	3887.01	20.1	1594.55	20.1	2436.35
														20.25	3889.54	20.25	1601.24	20.25	2443.83
														20.4	3892.05	20.4	1607.88	20.4	2451.24
														20.55	3894.51	20.55	1614.49	20.55	2458.59
														20.7	3896.95	20.7	1621.05	20.7	2465.87
														20.85	3899.35	20.85	1627.57	20.85	2473.1
														21	3901.72	21	1634.05	21	2480.26
														21.15	3904.06	21.15	1640.49	21.15	2487.36
														21.3	3906.37	21.3	1646.88	21.3	2494.4
														21.45	3908.65	21.45	1653.24	21.45	2501.38
														21.6	3910.9	21.6	1659.56	21.6	2508.3
														21.75	3913.13	21.75	1665.83	21.75	2515.16
														21.9	3915.32	21.9	1672.07	21.9	2521.97
														22.05	3917.49	22.05	1678.27	22.05	2528.72
														22.2	3919.63	22.2	1684.43	22.2	2535.42
														22.35	3921.75	22.35	1690.55	22.35	2542.06
														22.5	3923.83	22.5	1696.63	22.5	2548.64
														22.65	3925.9	22.65	1702.68	22.65	2555.18
														22.8	3927.94	22.8	1708.69	22.8	2561.65
														22.95	3929.95	22.95	1714.66	22.95	2568.08
														23.1	3931.94	23.1	1720.6	23.1	2574.46
														23.25	3933.9	23.25	1726.49	23.25	2580.78
														23.4	3935.85	23.4	1732.36	23.4	2587.05
														23.55	3937.76	23.55	1738.19	23.55	2593.28
														23.7	3939.66	23.7	1743.98	23.7	2599.45
														23.85	3941.54	23.85	1749.74	23.85	2605.58
														24	3943.39	24	1755.46	24	2611.65
														24.15	3945.22	24.15	1761.15	24.15	2617.68
														24.3	3947.03	24.3	1766.81	24.3	2623.66
														24.45	3948.82	24.45	1772.43	24.45	2629.6
														24.6	3950.59	24.6	1778.02	24.6	2635.49
														24.75	3952.34	24.75	1783.57	24.75	2641.33
														24.9	3954.07	24.9	1789.09	24.9	2647.13
														25.05	3955.79	25.05	1794.58	25.05	2652.89
														25.2	3957.48	25.2	1800.04	25.2	2658.6
														25.35	3959.15	25.35	1805.47	25.35	2664.27
														25.5	3960.81	25.5	1810.86	25.5	2669.89
														25.65	3962.44	25.65	1816.23	25.65	2675.48
														25.8	3964.06	25.8	1821.56	25.8	2681.02
														25.95	3965.67	25.95	1826.86	25.95	2686.52
														26.1	3967.25	26.1	1832.13	26.1	2691.97
														26.25	3968.82	26.25	1837.37	26.25	2697.39
														26.4	3970.37	26.4	1842.58	26.4	2702.77
														26.55	3971.91	26.55	1847.76	26.55	2708.11
														26.7	3973.43	26.7	1852.91	26.7	2713.41
														26.85	3974.93	26.85	1858.04	26.85	2718.67
														27	3976.42	27	1863.13	27	2723.89
														27.15	3977.89	27.15	1868.19	27.15	2729.07
														27.3	3979.35	27.3	1873.23	27.3	2734.22
														27.45	3980.79	27.45	1878.24	27.45	2739.33
														27.6	3982.22	27.6	1883.22	27.6	2744.4
														27.75	3983.63	27.75	1888.17	27.75	2749.44
														27.9	3985.03	27.9	1893.09	27.9	2754.44
														28.05	3986.42	28.05	1897.99	28.05	2759.4
														28.2	3987.79	28.2	1902.86	28.2	2764.33
														28.35	3989.15	28.35	1907.7	28.35	2769.22
														28.5	3990.49	28.5	1912.52	28.5	2774.08
														28.65	3991.82	28.65	1917.31	28.65	2778.91
														28.8	3993.14	28.8	1922.07	28.8	2783.7
														28.95	3994.45	28.95	1926.81	28.95	2788.46
														29.1	3995.74	29.1	1931.52	29.1	2793.19
														29.25	3997.02	29.25	1936.21	29.25	2797.88
														29.4	3998.29	29.4	1940.87	29.4	2802.54
														29.55	3999.55	29.55	1945.51	29.55	2807.17
														29.7	4000.79	29.7	1950.12	29.7	2811.77
														29.85	4002.02	29.85	1954.7	29.85	2816.33
														30	4003.24	30	1959.27	30	2820.87
														30.15	4004.45	30.15	1963.8	30.15	2825.37
														30.3	4005.65	30.3	1968.32	30.3	2829.85
														30.45	4006.84	30.45	1972.8	30.45	2834.29
														30.6	4008.01	30.6	1977.27	30.6	2838.71
														30.75	4009.18	30.75	1981.71	30.75	2843.09
														30.9	4010.33	30.9	1986.13	30.9	2847.44
														31.05	4011.48	31.05	1990.52	31.05	2851.77
														31.2	4012.61	31.2	1994.9	31.2	2856.07
														31.35	4013.74	31.35	1999.25	31.35	2860.34
														31.5	4014.85	31.5	2003.57	31.5	2864.58
														31.65	4015.95	31.65	2007.88	31.65	2868.79
														31.8	4017.05	31.8	2012.16	31.8	2872.98
														31.95	4018.13	31.95	2016.42	31.95	2877.14
														32.1	4019.21	32.1	2020.65	32.1	2881.27
														32.25	4020.27	32.25	2024.87	32.25	2885.37
														32.4	4021.33	32.4	2029.06	32.4	2889.45
														32.55	4022.37	32.55	2033.24	32.55	2893.51
														32.7	4023.41	32.7	2037.39	32.7	2897.53
														32.85	4024.44	32.85	2041.52	32.85	2901.53
														33	4025.46	33	2045.63	33	2905.51
														33.15	4026.47	33.15	2049.71	33.15	2909.46
														33.3	4027.47	33.3	2053.78	33.3	2913.38
														33.45	4028.47	33.45	2057.83	33.45	2917.28
														33.6	4029.45	33.6	2061.85	33.6	2921.16
														33.75	4030.43	33.75	2065.86	33.75	2925.01
														33.9	4031.4	33.9	2069.85	33.9	2928.84
														34.05	4032.36	34.05	2073.81	34.05	2932.64
														34.2	4033.32	34.2	2077.76	34.2	2936.42
														34.35	4034.26	34.35	2081.69	34.35	2940.18
														34.5	4035.2	34.5	2085.59	34.5	2943.91
														34.65	4036.13	34.65	2089.48	34.65	2947.62
														34.8	4037.05	34.8	2093.35	34.8	2951.31
														34.95	4037.96	34.95	2097.2	34.95	2954.98
														35.1	4038.87	35.1	2101.03	35.1	2958.62
														35.25	4039.77	35.25	2104.85	35.25	2962.24
														35.4	4040.66	35.4	2108.64	35.4	2965.84
														35.55	4041.55	35.55	2112.41	35.55	2969.42
														35.7	4042.43	35.7	2116.17	35.7	2972.97
														35.85	4043.3	35.85	2119.91	35.85	2976.51
														36	4044.17	36	2123.63	36	2980.02
														36.15	4045.02	36.15	2127.33	36.15	2983.51
														36.3	4045.87	36.3	2131.02	36.3	2986.98
														36.45	4046.72	36.45	2134.68	36.45	2990.44
														36.6	4047.56	36.6	2138.33	36.6	2993.87
														36.75	4048.39	36.75	2141.97	36.75	2997.28
														36.9	4049.21	36.9	2145.58	36.9	3000.67
														37.05	4050.03	37.05	2149.18	37.05	3004.04
														37.2	4050.84	37.2	2152.76	37.2	3007.39
														37.35	4051.65	37.35	2156.32	37.35	3010.72
														37.5	4052.45	37.5	2159.87	37.5	3014.03
														37.65	4053.24	37.65	2163.4	37.65	3017.32
														37.8	4054.03	37.8	2166.91	37.8	3020.6
														37.95	4054.81	37.95	2170.41	37.95	3023.85
														38.1	4055.59	38.1	2173.89	38.1	3027.09
														38.25	4056.36	38.25	2177.35	38.25	3030.3
														38.4	4057.13	38.4	2180.8	38.4	3033.5
														38.55	4057.88	38.55	2184.23	38.55	3036.68
														38.7	4058.64	38.7	2187.65	38.7	3039.85
														38.85	4059.39	38.85	2191.05	38.85	3042.99
														39	4060.13	39	2194.44	39	3046.12
														39.15	4060.86	39.15	2197.8	39.15	3049.23
														39.3	4061.6	39.3	2201.16	39.3	3052.32
														39.45	4062.32	39.45	2204.5	39.45	3055.4
														39.6	4063.04	39.6	2207.82	39.6	3058.45
														39.75	4063.76	39.75	2211.13	39.75	3061.5
														39.9	4064.47	39.9	2214.42	39.9	3064.52
														40.05	4065.18	40.05	2217.7	40.05	3067.53
														40.2	4065.88	40.2	2220.96	40.2	3070.52
														40.35	4066.57	40.35	2224.21	40.35	3073.49
														40.5	4067.26	40.5	2227.44	40.5	3076.45
														40.65	4067.95	40.65	2230.66	40.65	3079.39
														40.8	4068.63	40.8	2233.87	40.8	3082.32
														40.95	4069.31	40.95	2237.06	40.95	3085.22
														41.1	4069.98	41.1	2240.23	41.1	3088.12
														41.25	4070.64	41.25	2243.39	41.25	3091
														41.4	4071.31	41.4	2246.54	41.4	3093.86
														41.55	4071.96	41.55	2249.68	41.55	3096.71
														41.7	4072.62	41.7	2252.8	41.7	3099.54
														41.85	4073.27	41.85	2255.9	41.85	3102.35
														42	4073.91	42	2258.99	42	3105.16
														42.15	4074.55	42.15	2262.07	42.15	3107.94
														42.3	4075.19	42.3	2265.14	42.3	3110.71
														42.45	4075.82	42.45	2268.19	42.45	3113.47
														42.6	4076.44	42.6	2271.23	42.6	3116.21
														42.75	4077.07	42.75	2274.25	42.75	3118.94
														42.9	4077.69	42.9	2277.27	42.9	3121.66
														43.05	4078.3	43.05	2280.26	43.05	3124.36
														43.2	4078.91	43.2	2283.25	43.2	3127.04
														43.35	4079.52	43.35	2286.22	43.35	3129.71
														43.5	4080.12	43.5	2289.18	43.5	3132.37
														43.65	4080.72	43.65	2292.13	43.65	3135.01
														43.8	4081.31	43.8	2295.07	43.8	3137.64
														43.95	4081.9	43.95	2297.99	43.95	3140.26
														44.1	4082.49	44.1	2300.9	44.1	3142.86
														44.25	4083.07	44.25	2303.8	44.25	3145.45
														44.4	4083.65	44.4	2306.68	44.4	3148.03
														44.55	4084.23	44.55	2309.55	44.55	3150.59
														44.7	4084.8	44.7	2312.41	44.7	3153.14
														44.85	4085.37	44.85	2315.26	44.85	3155.68
														45	4085.93	45	2318.1	45	3158.2
														45.15	4086.49	45.15	2320.92	45.15	3160.72
														45.3	4087.05	45.3	2323.74	45.3	3163.21
														45.45	4087.6	45.45	2326.54	45.45	3165.7
														45.6	4088.15	45.6	2329.32	45.6	3168.17
														45.75	4088.7	45.75	2332.1	45.75	3170.64
														45.9	4089.24	45.9	2334.87	45.9	3173.08
														46.05	4089.78	46.05	2337.62	46.05	3175.52
														46.2	4090.32	46.2	2340.36	46.2	3177.95
														46.35	4090.85	46.35	2343.1	46.35	3180.36
														46.5	4091.38	46.5	2345.82	46.5	3182.76
														46.65	4091.91	46.65	2348.53	46.65	3185.15
														46.8	4092.43	46.8	2351.22	46.8	3187.53
														46.95	4092.95	46.95	2353.91	46.95	3189.89
														47.1	4093.47	47.1	2356.59	47.1	3192.24
														47.25	4093.99	47.25	2359.25	47.25	3194.59
														47.4	4094.5	47.4	2361.9	47.4	3196.92
														47.55	4095	47.55	2364.55	47.55	3199.24
														47.7	4095.51	47.7	2367.18	47.7	3201.55
														47.85	4096.01	47.85	2369.8	47.85	3203.84
														48	4096.51	48	2372.41	48	3206.13
														48.15	4097	48.15	2375.01	48.15	3208.4
														48.3	4097.5	48.3	2377.6	48.3	3210.67
														48.45	4097.99	48.45	2380.18	48.45	3212.92
														48.6	4098.47	48.6	2382.75	48.6	3215.16
														48.75	4098.96	48.75	2385.31	48.75	3217.4
														48.9	4099.44	48.9	2387.86	48.9	3219.62
														49.05	4099.92	49.05	2390.39	49.05	3221.83
														49.2	4100.39	49.2	2392.92	49.2	3224.03
														49.35	4100.87	49.35	2395.44	49.35	3226.22
														49.5	4101.34	49.5	2397.95	49.5	3228.4
														49.65	4101.8	49.65	2400.45	49.65	3230.57
														49.8	4102.27	49.8	2402.93	49.8	3232.73
														49.95	4102.73	49.95	2405.41	49.95	3234.88
														50.1	4103.19	50.1	2407.88	50.1	3237.01
														50.25	4103.64	50.25	2410.34	50.25	3239.14
														50.4	4104.1	50.4	2412.79	50.4	3241.26
														50.55	4104.55	50.55	2415.23	50.55	3243.37
														50.7	4105	50.7	2417.66	50.7	3245.47
														50.85	4105.44	50.85	2420.08	50.85	3247.56
														51	4105.89	51	2422.49	51	3249.64
														51.15	4106.33	51.15	2424.89	51.15	3251.71
														51.3	4106.77	51.3	2427.29	51.3	3253.77
														51.45	4107.2	51.45	2429.67	51.45	3255.82
														51.6	4107.64	51.6	2432.04	51.6	3257.87
														51.75	4108.07	51.75	2434.41	51.75	3259.9
														51.9	4108.5	51.9	2436.76	51.9	3261.92
														52.05	4108.92	52.05	2439.11	52.05	3263.94
														52.2	4109.35	52.2	2441.45	52.2	3265.94
														52.35	4109.77	52.35	2443.78	52.35	3267.94
														52.5	4110.19	52.5	2446.1	52.5	3269.93
														52.65	4110.61	52.65	2448.41	52.65	3271.91
														52.8	4111.02	52.8	2450.71	52.8	3273.88
														52.95	4111.43	52.95	2453	52.95	3275.84
														53.1	4111.84	53.1	2455.29	53.1	3277.79
														53.25	4112.25	53.25	2457.56	53.25	3279.73
														53.4	4112.66	53.4	2459.83	53.4	3281.67
														53.55	4113.06	53.55	2462.09	53.55	3283.59
														53.7	4113.46	53.7	2464.34	53.7	3285.51
														53.85	4113.86	53.85	2466.58	53.85	3287.42
														54	4114.26	54	2468.82	54	3289.32
														54.15	4114.65	54.15	2471.04	54.15	3291.21
														54.3	4115.05	54.3	2473.26	54.3	3293.1
														54.45	4115.44	54.45	2475.47	54.45	3294.97
														54.6	4115.83	54.6	2477.67	54.6	3296.84
														54.75	4116.21	54.75	2479.86	54.75	3298.7
														54.9	4116.6	54.9	2482.04	54.9	3300.55
														55.05	4116.98	55.05	2484.22	55.05	3302.4
														55.2	4117.36	55.2	2486.39	55.2	3304.23
														55.35	4117.74	55.35	2488.55	55.35	3306.06
														55.5	4118.12	55.5	2490.7	55.5	3307.88
														55.65	4118.49	55.65	2492.85	55.65	3309.69
														55.8	4118.87	55.8	2494.98	55.8	3311.5
														55.95	4119.24	55.95	2497.11	55.95	3313.29
														56.1	4119.61	56.1	2499.23	56.1	3315.08
														56.25	4119.97	56.25	2501.34	56.25	3316.86
														56.4	4120.34	56.4	2503.45	56.4	3318.64
														56.55	4120.7	56.55	2505.55	56.55	3320.4
														56.7	4121.06	56.7	2507.64	56.7	3322.16
														56.85	4121.42	56.85	2509.72	56.85	3323.91
														57	4121.78	57	2511.79	57	3325.66
														57.15	4122.14	57.15	2513.86	57.15	3327.39
														57.3	4122.49	57.3	2515.92	57.3	3329.12
														57.45	4122.84	57.45	2517.97	57.45	3330.84
														57.6	4123.19	57.6	2520.02	57.6	3332.56
														57.75	4123.54	57.75	2522.06	57.75	3334.27
														57.9	4123.89	57.9	2524.09	57.9	3335.97
														58.05	4124.23	58.05	2526.11	58.05	3337.66
														58.2	4124.58	58.2	2528.13	58.2	3339.35
														58.35	4124.92	58.35	2530.14	58.35	3341.03
														58.5	4125.26	58.5	2532.14	58.5	3342.7
														58.65	4125.6	58.65	2534.13	58.65	3344.36
														58.8	4125.94	58.8	2536.12	58.8	3346.02
														58.95	4126.27	58.95	2538.1	58.95	3347.67
														59.1	4126.6	59.1	2540.08	59.1	3349.32
														59.25	4126.94	59.25	2542.04	59.25	3350.96
														59.4	4127.27	59.4	2544	59.4	3352.59
														59.55	4127.59	59.55	2545.95	59.55	3354.21
														59.7	4127.92	59.7	2547.9	59.7	3355.83
														59.85	4128.25	59.85	2549.84	59.85	3357.44
														60	4128.57	60	2551.77	60	3359.05
														60.15	4128.89	60.15	2553.7	60.15	3360.65
														60.3	4129.21	60.3	2555.62	60.3	3362.24
														60.45	4129.53	60.45	2557.53	60.45	3363.83
														60.6	4129.85	60.6	2559.44	60.6	3365.41
														60.75	4130.17	60.75	2561.34	60.75	3366.98
														60.9	4130.48	60.9	2563.23	60.9	3368.55
														61.05	4130.8	61.05	2565.11	61.05	3370.11
														61.2	4131.11	61.2	2566.99	61.2	3371.66
														61.35	4131.42	61.35	2568.87	61.35	3373.21
														61.5	4131.73	61.5	2570.73	61.5	3374.75
														61.65	4132.03	61.65	2572.59	61.65	3376.29
														61.8	4132.34	61.8	2574.45	61.8	3377.82
														61.95	4132.64	61.95	2576.3	61.95	3379.34
														62.1	4132.95	62.1	2578.14	62.1	3380.86
														62.25	4133.25	62.25	2579.97	62.25	3382.37
														62.4	4133.55	62.4	2581.8	62.4	3383.88
														62.55	4133.85	62.55	2583.63	62.55	3385.38
														62.7	4134.14	62.7	2585.44	62.7	3386.88
														62.85	4134.44	62.85	2587.25	62.85	3388.36
														63	4134.74	63	2589.06	63	3389.85
														63.15	4135.03	63.15	2590.86	63.15	3391.32
														63.3	4135.32	63.3	2592.65	63.3	3392.8
														63.45	4135.61	63.45	2594.43	63.45	3394.26
														63.6	4135.9	63.6	2596.21	63.6	3395.72
														63.75	4136.19	63.75	2597.99	63.75	3397.18
														63.9	4136.47	63.9	2599.76	63.9	3398.62
														64.05	4136.76	64.05	2601.52	64.05	3400.07
														64.2	4137.04	64.2	2603.28	64.2	3401.51
														64.35	4137.33	64.35	2605.03	64.35	3402.94
														64.5	4137.61	64.5	2606.77	64.5	3404.36
														64.65	4137.89	64.65	2608.51	64.65	3405.79
														64.8	4138.17	64.8	2610.24	64.8	3407.2
														64.95	4138.45	64.95	2611.97	64.95	3408.61
														65.1	4138.72	65.1	2613.69	65.1	3410.02
														65.25	4139	65.25	2615.41	65.25	3411.42
														65.4	4139.27	65.4	2617.12	65.4	3412.81
														65.55	4139.54	65.55	2618.83	65.55	3414.2
														65.7	4139.82	65.7	2620.53	65.7	3415.59
														65.85	4140.09	65.85	2622.22	65.85	3416.96
														66	4140.35	66	2623.91	66	3418.34
														66.15	4140.62	66.15	2625.59	66.15	3419.71
														66.3	4140.89	66.3	2627.27	66.3	3421.07
														66.45	4141.16	66.45	2628.94	66.45	3422.43
														66.6	4141.42	66.6	2630.61	66.6	3423.78
														66.75	4141.68	66.75	2632.27	66.75	3425.13
														66.9	4141.95	66.9	2633.93	66.9	3426.47
														67.05	4142.21	67.05	2635.58	67.05	3427.81
														67.2	4142.47	67.2	2637.22	67.2	3429.15
														67.35	4142.72	67.35	2638.86	67.35	3430.47
														67.5	4142.98	67.5	2640.5	67.5	3431.8
														67.65	4143.24	67.65	2642.13	67.65	3433.12
														67.8	4143.49	67.8	2643.75	67.8	3434.43
														67.95	4143.75	67.95	2645.37	67.95	3435.74
														68.1	4144	68.1	2646.98	68.1	3437.05
														68.25	4144.25	68.25	2648.59	68.25	3438.34
														68.4	4144.51	68.4	2650.2	68.4	3439.64
														68.55	4144.76	68.55	2651.8	68.55	3440.93
														68.7	4145	68.7	2653.39	68.7	3442.22
														68.85	4145.25	68.85	2654.98	68.85	3443.5
														69	4145.5	69	2656.56	69	3444.77
														69.15	4145.75	69.15	2658.14	69.15	3446.05
														69.3	4145.99	69.3	2659.71	69.3	3447.31
														69.45	4146.23	69.45	2661.28	69.45	3448.57
														69.6	4146.48	69.6	2662.85	69.6	3449.83
														69.75	4146.72	69.75	2664.4	69.75	3451.09
														69.9	4146.96	69.9	2665.96	69.9	3452.34
														70.05	4147.2	70.05	2667.51	70.05	3453.58
														70.2	4147.44	70.2	2669.05	70.2	3454.82
														70.35	4147.67	70.35	2670.59	70.35	3456.06
														70.5	4147.91	70.5	2672.13	70.5	3457.29
														70.65	4148.15	70.65	2673.66	70.65	3458.52
														70.8	4148.38	70.8	2675.18	70.8	3459.74
														70.95	4148.62	70.95	2676.7	70.95	3460.96
														71.1	4148.85	71.1	2678.22	71.1	3462.17
														71.25	4149.08	71.25	2679.73	71.25	3463.38
														71.4	4149.31	71.4	2681.23	71.4	3464.59
														71.55	4149.54	71.55	2682.74	71.55	3465.79
														71.7	4149.77	71.7	2684.23	71.7	3466.99
														71.85	4150	71.85	2685.73	71.85	3468.18
														72	4150.23	72	2687.21	72	3469.37
														72.15	4150.45	72.15	2688.7	72.15	3470.55
														72.3	4150.68	72.3	2690.18	72.3	3471.73
														72.45	4150.9	72.45	2691.65	72.45	3472.91
														72.6	4151.13	72.6	2693.12	72.6	3474.08
														72.75	4151.35	72.75	2694.59	72.75	3475.25
														72.9	4151.57	72.9	2696.05	72.9	3476.41
														73.05	4151.79	73.05	2697.5	73.05	3477.58
														73.2	4152.01	73.2	2698.96	73.2	3478.73
														73.35	4152.23	73.35	2700.4	73.35	3479.88
														73.5	4152.45	73.5	2701.85	73.5	3481.03
														73.65	4152.67	73.65	2703.29	73.65	3482.18
														73.8	4152.88	73.8	2704.72	73.8	3483.32
														73.95	4153.1	73.95	2706.15	73.95	3484.46
														74.1	4153.31	74.1	2707.58	74.1	3485.59
														74.25	4153.53	74.25	2709	74.25	3486.72
														74.4	4153.74	74.4	2710.42	74.4	3487.84
														74.55	4153.95	74.55	2711.83	74.55	3488.96
														74.7	4154.16	74.7	2713.24	74.7	3490.08
														74.85	4154.37	74.85	2714.65	74.85	3491.2
														75	4154.58	75	2716.05	75	3492.31
														75.15	4154.79	75.15	2717.44	75.15	3493.41
														75.3	4155	75.3	2718.84	75.3	3494.52
														75.45	4155.21	75.45	2720.22	75.45	3495.61
														75.6	4155.42	75.6	2721.61	75.6	3496.71
														75.75	4155.62	75.75	2722.99	75.75	3497.8
														75.9	4155.83	75.9	2724.37	75.9	3498.89
														76.05	4156.03	76.05	2725.74	76.05	3499.97
														76.2	4156.23	76.2	2727.11	76.2	3501.06
														76.35	4156.44	76.35	2728.47	76.35	3502.13
														76.5	4156.64	76.5	2729.83	76.5	3503.21
														76.65	4156.84	76.65	2731.19	76.65	3504.28
														76.8	4157.04	76.8	2732.54	76.8	3505.34
														76.95	4157.24	76.95	2733.89	76.95	3506.41
														77.1	4157.44	77.1	2735.23	77.1	3507.47
														77.25	4157.64	77.25	2736.57	77.25	3508.52
														77.4	4157.83	77.4	2737.91	77.4	3509.57
														77.55	4158.03	77.55	2739.24	77.55	3510.62
														77.7	4158.23	77.7	2740.57	77.7	3511.67
														77.85	4158.42	77.85	2741.89	77.85	3512.71
														78	4158.62	78	2743.22	78	3513.75
														78.15	4158.81	78.15	2744.53	78.15	3514.79
														78.3	4159	78.3	2745.85	78.3	3515.82
														78.45	4159.19	78.45	2747.16	78.45	3516.85
														78.6	4159.39	78.6	2748.46	78.6	3517.87
														78.75	4159.58	78.75	2749.76	78.75	3518.9
														78.9	4159.77	78.9	2751.06	78.9	3519.92
														79.05	4159.96	79.05	2752.36	79.05	3520.93
														79.2	4160.14	79.2	2753.65	79.2	3521.94
														79.35	4160.33	79.35	2754.94	79.35	3522.95
														79.5	4160.52	79.5	2756.22	79.5	3523.96
														79.65	4160.71	79.65	2757.5	79.65	3524.96
														79.8	4160.89	79.8	2758.78	79.8	3525.96
														79.95	4161.08	79.95	2760.05	79.95	3526.96
														80.1	4161.26	80.1	2761.32	80.1	3527.95
														80.25	4161.45	80.25	2762.59	80.25	3528.94
														80.4	4161.63	80.4	2763.85	80.4	3529.93
														80.55	4161.81	80.55	2765.11	80.55	3530.91
														80.7	4161.99	80.7	2766.36	80.7	3531.89
														80.85	4162.17	80.85	2767.61	80.85	3532.87
														81	4162.36	81	2768.86	81	3533.84
														81.15	4162.53	81.15	2770.11	81.15	3534.82
														81.3	4162.71	81.3	2771.35	81.3	3535.78
														81.45	4162.89	81.45	2772.58	81.45	3536.75
														81.6	4163.07	81.6	2773.82	81.6	3537.71
														81.75	4163.25	81.75	2775.05	81.75	3538.67
														81.9	4163.42	81.9	2776.28	81.9	3539.63
														82.05	4163.6	82.05	2777.5	82.05	3540.58
														82.2	4163.78	82.2	2778.72	82.2	3541.53
														82.35	4163.95	82.35	2779.94	82.35	3542.48
														82.5	4164.13	82.5	2781.15	82.5	3543.42
														82.65	4164.3	82.65	2782.36	82.65	3544.36
														82.8	4164.47	82.8	2783.57	82.8	3545.3
														82.95	4164.64	82.95	2784.77	82.95	3546.24
														83.1	4164.82	83.1	2785.97	83.1	3547.17
														83.25	4164.99	83.25	2787.17	83.25	3548.1
														83.4	4165.16	83.4	2788.36	83.4	3549.03
														83.55	4165.33	83.55	2789.56	83.55	3549.95
														83.7	4165.5	83.7	2790.74	83.7	3550.87
														83.85	4165.67	83.85	2791.93	83.85	3551.79
														84	4165.83	84	2793.11	84	3552.71
														84.15	4166	84.15	2794.29	84.15	3553.62
														84.3	4166.17	84.3	2795.46	84.3	3554.53
														84.45	4166.33	84.45	2796.63	84.45	3555.44
														84.6	4166.5	84.6	2797.8	84.6	3556.34
														84.75	4166.67	84.75	2798.96	84.75	3557.25
														84.9	4166.83	84.9	2800.13	84.9	3558.14
														85.05	4166.99	85.05	2801.28	85.05	3559.04
														85.2	4167.16	85.2	2802.44	85.2	3559.94
														85.35	4167.32	85.35	2803.59	85.35	3560.83
														85.5	4167.48	85.5	2804.74	85.5	3561.71
														85.65	4167.65	85.65	2805.89	85.65	3562.6
														85.8	4167.81	85.8	2807.03	85.8	3563.48
														85.95	4167.97	85.95	2808.17	85.95	3564.36
														86.1	4168.13	86.1	2809.31	86.1	3565.24
														86.25	4168.29	86.25	2810.44	86.25	3566.12
														86.4	4168.45	86.4	2811.57	86.4	3566.99
														86.55	4168.6	86.55	2812.7	86.55	3567.86
														86.7	4168.76	86.7	2813.83	86.7	3568.73
														86.85	4168.92	86.85	2814.95	86.85	3569.59
														87	4169.08	87	2816.07	87	3570.45
														87.15	4169.23	87.15	2817.18	87.15	3571.31
														87.3	4169.39	87.3	2818.3	87.3	3572.17
														87.45	4169.55	87.45	2819.41	87.45	3573.03
														87.6	4169.7	87.6	2820.51	87.6	3573.88
														87.75	4169.85	87.75	2821.62	87.75	3574.73
														87.9	4170.01	87.9	2822.72	87.9	3575.57
														88.05	4170.16	88.05	2823.82	88.05	3576.42
														88.2	4170.31	88.2	2824.91	88.2	3577.26
														88.35	4170.47	88.35	2826.01	88.35	3578.1
														88.5	4170.62	88.5	2827.1	88.5	3578.94
														88.65	4170.77	88.65	2828.18	88.65	3579.77
														88.8	4170.92	88.8	2829.27	88.8	3580.6
														88.95	4171.07	88.95	2830.35	88.95	3581.43
														89.1	4171.22	89.1	2831.43	89.1	3582.26
														89.25	4171.37	89.25	2832.5	89.25	3583.09
														89.4	4171.52	89.4	2833.58	89.4	3583.91
														89.55	4171.67	89.55	2834.65	89.55	3584.73
														89.7	4171.82	89.7	2835.71	89.7	3585.55
														89.85	4171.96	89.85	2836.78	89.85	3586.36
														90	4172.11	90	2837.84	90	3587.18
														90.15	4172.26	90.15	2838.9	90.15	3587.99
														90.3	4172.4	90.3	2839.95	90.3	3588.8
														90.45	4172.55	90.45	2841.01	90.45	3589.6
														90.6	4172.69	90.6	2842.06	90.6	3590.41
														90.75	4172.84	90.75	2843.11	90.75	3591.21
														90.9	4172.98	90.9	2844.15	90.9	3592.01
														91.05	4173.12	91.05	2845.2	91.05	3592.8
														91.2	4173.27	91.2	2846.24	91.2	3593.6
														91.35	4173.41	91.35	2847.27	91.35	3594.39
														91.5	4173.55	91.5	2848.31	91.5	3595.18
														91.65	4173.69	91.65	2849.34	91.65	3595.97
														91.8	4173.84	91.8	2850.37	91.8	3596.76
														91.95	4173.98	91.95	2851.4	91.95	3597.54
														92.1	4174.12	92.1	2852.42	92.1	3598.32
														92.25	4174.26	92.25	2853.44	92.25	3599.1
														92.4	4174.4	92.4	2854.46	92.4	3599.88
														92.55	4174.54	92.55	2855.48	92.55	3600.65
														92.7	4174.67	92.7	2856.49	92.7	3601.42
														92.85	4174.81	92.85	2857.5	92.85	3602.2
														93	4174.95	93	2858.51	93	3602.96
														93.15	4175.09	93.15	2859.52	93.15	3603.73
														93.3	4175.22	93.3	2860.52	93.3	3604.49
														93.45	4175.36	93.45	2861.53	93.45	3605.26
														93.6	4175.5	93.6	2862.52	93.6	3606.02
														93.75	4175.63	93.75	2863.52	93.75	3606.77
														93.9	4175.77	93.9	2864.51	93.9	3607.53
														94.05	4175.9	94.05	2865.51	94.05	3608.28
														94.2	4176.04	94.2	2866.49	94.2	3609.03
														94.35	4176.17	94.35	2867.48	94.35	3609.78
														94.5	4176.3	94.5	2868.47	94.5	3610.53
														94.65	4176.44	94.65	2869.45	94.65	3611.27
														94.8	4176.57	94.8	2870.43	94.8	3612.02
														94.95	4176.7	94.95	2871.4	94.95	3612.76
														95.1	4176.83	95.1	2872.38	95.1	3613.5
														95.25	4176.97	95.25	2873.35	95.25	3614.24
														95.4	4177.1	95.4	2874.32	95.4	3614.97
														95.55	4177.23	95.55	2875.28	95.55	3615.7
														95.7	4177.36	95.7	2876.25	95.7	3616.43
														95.85	4177.49	95.85	2877.21	95.85	3617.16
														96	4177.62	96	2878.17	96	3617.89
														96.15	4177.75	96.15	2879.13	96.15	3618.62
														96.3	4177.87	96.3	2880.08	96.3	3619.34
														96.45	4178	96.45	2881.04	96.45	3620.06
														96.6	4178.13	96.6	2881.99	96.6	3620.78
														96.75	4178.26	96.75	2882.94	96.75	3621.5
														96.9	4178.38	96.9	2883.88	96.9	3622.21
														97.05	4178.51	97.05	2884.83	97.05	3622.92
														97.2	4178.64	97.2	2885.77	97.2	3623.64
														97.35	4178.76	97.35	2886.71	97.35	3624.35
														97.5	4178.89	97.5	2887.64	97.5	3625.05
														97.65	4179.01	97.65	2888.58	97.65	3625.76
														97.8	4179.14	97.8	2889.51	97.8	3626.46
														97.95	4179.26	97.95	2890.44	97.95	3627.16
														98.1	4179.39	98.1	2891.37	98.1	3627.86
														98.25	4179.51	98.25	2892.29	98.25	3628.56
														98.4	4179.63	98.4	2893.22	98.4	3629.26
														98.55	4179.76	98.55	2894.14	98.55	3629.95
														98.7	4179.88	98.7	2895.05	98.7	3630.65
														98.85	4180	98.85	2895.97	98.85	3631.34
														99	4180.12	99	2896.89	99	3632.03
														99.15	4180.25	99.15	2897.8	99.15	3632.71
														99.3	4180.37	99.3	2898.71	99.3	3633.4
														99.45	4180.49	99.45	2899.62	99.45	3634.08
														99.6	4180.61	99.6	2900.52	99.6	3634.76
														99.75	4180.73	99.75	2901.42	99.75	3635.44
														99.9	4180.85	99.9	2902.33	99.9	3636.12
														100.05	4180.97	100.05	2903.23	100.05	3636.8
														100.2	4181.09	100.2	2904.12	100.2	3637.47
														100.35	4181.2	100.35	2905.02	100.35	3638.14
														100.5	4181.32	100.5	2905.91	100.5	3638.82
														100.65	4181.44	100.65	2906.8	100.65	3639.48
														100.8	4181.56	100.8	2907.69	100.8	3640.15
														100.95	4181.68	100.95	2908.58	100.95	3640.82
														101.1	4181.79	101.1	2909.46	101.1	3641.48
														101.25	4181.91	101.25	2910.34	101.25	3642.14
														101.4	4182.03	101.4	2911.22	101.4	3642.8
														101.55	4182.14	101.55	2912.1	101.55	3643.46
														101.7	4182.26	101.7	2912.98	101.7	3644.12
														101.85	4182.37	101.85	2913.85	101.85	3644.78
														102	4182.49	102	2914.72	102	3645.43
														102.15	4182.6	102.15	2915.59	102.15	3646.08
														102.3	4182.72	102.3	2916.46	102.3	3646.73
														102.45	4182.83	102.45	2917.33	102.45	3647.38
														102.6	4182.94	102.6	2918.19	102.6	3648.03
														102.75	4183.06	102.75	2919.05	102.75	3648.67
														102.9	4183.17	102.9	2919.91	102.9	3649.32
														103.05	4183.28	103.05	2920.77	103.05	3649.96
														103.2	4183.39	103.2	2921.63	103.2	3650.6
														103.35	4183.51	103.35	2922.48	103.35	3651.24
														103.5	4183.62	103.5	2923.33	103.5	3651.88
														103.65	4183.73	103.65	2924.18	103.65	3652.51
														103.8	4183.84	103.8	2925.03	103.8	3653.15
														103.95	4183.95	103.95	2925.88	103.95	3653.78
														104.1	4184.06	104.1	2926.72	104.1	3654.41
														104.25	4184.17	104.25	2927.56	104.25	3655.04
														104.4	4184.28	104.4	2928.4	104.4	3655.67
														104.55	4184.39	104.55	2929.24	104.55	3656.29
														104.7	4184.5	104.7	2930.08	104.7	3656.92
														104.85	4184.61	104.85	2930.91	104.85	3657.54
														105	4184.72	105	2931.74	105	3658.16
														105.15	4184.83	105.15	2932.57	105.15	3658.78
														105.3	4184.93	105.3	2933.4	105.3	3659.4
														105.45	4185.04	105.45	2934.23	105.45	3660.01
														105.6	4185.15	105.6	2935.05	105.6	3660.63
														105.75	4185.26	105.75	2935.88	105.75	3661.24
														105.9	4185.36	105.9	2936.7	105.9	3661.85
														106.05	4185.47	106.05	2937.52	106.05	3662.47
														106.2	4185.58	106.2	2938.34	106.2	3663.07
														106.35	4185.68	106.35	2939.15	106.35	3663.68
														106.5	4185.79	106.5	2939.96	106.5	3664.29
														106.65	4185.89	106.65	2940.78	106.65	3664.89
														106.8	4186	106.8	2941.59	106.8	3665.49
														106.95	4186.1	106.95	2942.39	106.95	3666.1
														107.1	4186.21	107.1	2943.2	107.1	3666.7
														107.25	4186.31	107.25	2944.01	107.25	3667.29
														107.4	4186.41	107.4	2944.81	107.4	3667.89
														107.55	4186.52	107.55	2945.61	107.55	3668.49
														107.7	4186.62	107.7	2946.41	107.7	3669.08
														107.85	4186.72	107.85	2947.21	107.85	3669.67
														108	4186.83	108	2948	108	3670.26
														108.15	4186.93	108.15	2948.8	108.15	3670.85
														108.3	4187.03	108.3	2949.59	108.3	3671.44
														108.45	4187.13	108.45	2950.38	108.45	3672.03
														108.6	4187.23	108.6	2951.17	108.6	3672.61
														108.75	4187.34	108.75	2951.95	108.75	3673.2
														108.9	4187.44	108.9	2952.74	108.9	3673.78
														109.05	4187.54	109.05	2953.52	109.05	3674.36
														109.2	4187.64	109.2	2954.3	109.2	3674.94
														109.35	4187.74	109.35	2955.08	109.35	3675.52
														109.5	4187.84	109.5	2955.86	109.5	3676.1
														109.65	4187.94	109.65	2956.64	109.65	3676.67
														109.8	4188.04	109.8	2957.41	109.8	3677.25
														109.95	4188.14	109.95	2958.18	109.95	3677.82
														110.1	4188.24	110.1	2958.96	110.1	3678.39
														110.25	4188.33	110.25	2959.73	110.25	3678.96
														110.4	4188.43	110.4	2960.49	110.4	3679.53
														110.55	4188.53	110.55	2961.26	110.55	3680.1
														110.7	4188.63	110.7	2962.02	110.7	3680.66
														110.85	4188.73	110.85	2962.79	110.85	3681.23
														111	4188.82	111	2963.55	111	3681.79
														111.15	4188.92	111.15	2964.31	111.15	3682.35
														111.3	4189.02	111.3	2965.06	111.3	3682.91
														111.45	4189.11	111.45	2965.82	111.45	3683.47
														111.6	4189.21	111.6	2966.58	111.6	3684.03
														111.75	4189.31	111.75	2967.33	111.75	3684.58
														111.9	4189.4	111.9	2968.08	111.9	3685.14
														112.05	4189.5	112.05	2968.83	112.05	3685.69
														112.2	4189.59	112.2	2969.58	112.2	3686.25
														112.35	4189.69	112.35	2970.32	112.35	3686.8
														112.5	4189.78	112.5	2971.07	112.5	3687.35
														112.65	4189.88	112.65	2971.81	112.65	3687.89
														112.8	4189.97	112.8	2972.55	112.8	3688.44
														112.95	4190.07	112.95	2973.29	112.95	3688.99
														113.1	4190.16	113.1	2974.03	113.1	3689.53
														113.25	4190.25	113.25	2974.77	113.25	3690.08
														113.4	4190.35	113.4	2975.5	113.4	3690.62
														113.55	4190.44	113.55	2976.24	113.55	3691.16
														113.7	4190.53	113.7	2976.97	113.7	3691.7
														113.85	4190.62	113.85	2977.7	113.85	3692.24
														114	4190.72	114	2978.43	114	3692.77
														114.15	4190.81	114.15	2979.15	114.15	3693.31
														114.3	4190.9	114.3	2979.88	114.3	3693.84
														114.45	4190.99	114.45	2980.6	114.45	3694.38
														114.6	4191.08	114.6	2981.33	114.6	3694.91
														114.75	4191.18	114.75	2982.05	114.75	3695.44
														114.9	4191.27	114.9	2982.77	114.9	3695.97
														115.05	4191.36	115.05	2983.49	115.05	3696.5
														115.2	4191.45	115.2	2984.2	115.2	3697.02
														115.35	4191.54	115.35	2984.92	115.35	3697.55
														115.5	4191.63	115.5	2985.63	115.5	3698.07
														115.65	4191.72	115.65	2986.34	115.65	3698.6
														115.8	4191.81	115.8	2987.05	115.8	3699.12
														115.95	4191.9	115.95	2987.76	115.95	3699.64
														116.1	4191.99	116.1	2988.47	116.1	3700.16
														116.25	4192.07	116.25	2989.18	116.25	3700.68
														116.4	4192.16	116.4	2989.88	116.4	3701.2
														116.55	4192.25	116.55	2990.58	116.55	3701.71
														116.7	4192.34	116.7	2991.28	116.7	3702.23
														116.85	4192.43	116.85	2991.98	116.85	3702.74
														117	4192.52	117	2992.68	117	3703.26
														117.15	4192.6	117.15	2993.38	117.15	3703.77
														117.3	4192.69	117.3	2994.08	117.3	3704.28
														117.45	4192.78	117.45	2994.77	117.45	3704.79
														117.6	4192.86	117.6	2995.46	117.6	3705.29
														117.75	4192.95	117.75	2996.15	117.75	3705.8
														117.9	4193.04	117.9	2996.84	117.9	3706.31
														118.05	4193.12	118.05	2997.53	118.05	3706.81
														118.2	4193.21	118.2	2998.22	118.2	3707.32
														118.35	4193.3	118.35	2998.9	118.35	3707.82
														118.5	4193.38	118.5	2999.59	118.5	3708.32
														118.65	4193.47	118.65	3000.27	118.65	3708.82
														118.8	4193.55	118.8	3000.95	118.8	3709.32
														118.95	4193.64	118.95	3001.63	118.95	3709.82
														119.1	4193.72	119.1	3002.31	119.1	3710.31
														119.25	4193.81	119.25	3002.99	119.25	3710.81
														119.4	4193.89	119.4	3003.66	119.4	3711.3
														119.55	4193.97	119.55	3004.34	119.55	3711.8
														119.7	4194.06	119.7	3005.01	119.7	3712.29
														119.85	4194.14	119.85	3005.68	119.85	3712.78
														120	4194.22	120	3006.35	120	3713.27
														120.15	4194.31	120.15	3007.02	120.15	3713.76
														120.3	4194.39	120.3	3007.69	120.3	3714.25
														120.45	4194.47	120.45	3008.36	120.45	3714.73
														120.6	4194.56	120.6	3009.02	120.6	3715.22
														120.75	4194.64	120.75	3009.68	120.75	3715.7
														120.9	4194.72	120.9	3010.35	120.9	3716.19
														121.05	4194.8	121.05	3011.01	121.05	3716.67
														121.2	4194.89	121.2	3011.67	121.2	3717.15
														121.35	4194.97	121.35	3012.32	121.35	3717.63
														121.5	4195.05	121.5	3012.98	121.5	3718.11
														121.65	4195.13	121.65	3013.63	121.65	3718.59
														121.8	4195.21	121.8	3014.29	121.8	3719.06
														121.95	4195.29	121.95	3014.94	121.95	3719.54
														122.1	4195.37	122.1	3015.59	122.1	3720.02
														122.25	4195.45	122.25	3016.24	122.25	3720.49
														122.4	4195.53	122.4	3016.89	122.4	3720.96
														122.55	4195.61	122.55	3017.54	122.55	3721.43
														122.7	4195.69	122.7	3018.18	122.7	3721.91
														122.85	4195.77	122.85	3018.83	122.85	3722.37
														123	4195.85	123	3019.47	123	3722.84
														123.15	4195.93	123.15	3020.11	123.15	3723.31
														123.3	4196.01	123.3	3020.76	123.3	3723.78
														123.45	4196.09	123.45	3021.4	123.45	3724.24
														123.6	4196.17	123.6	3022.03	123.6	3724.71
														123.75	4196.25	123.75	3022.67	123.75	3725.17
														123.9	4196.33	123.9	3023.31	123.9	3725.64
														124.05	4196.4	124.05	3023.94	124.05	3726.1
														124.2	4196.48	124.2	3024.57	124.2	3726.56
														124.35	4196.56	124.35	3025.21	124.35	3727.02
														124.5	4196.64	124.5	3025.84	124.5	3727.48
														124.65	4196.71	124.65	3026.47	124.65	3727.93
														124.8	4196.79	124.8	3027.09	124.8	3728.39
														124.95	4196.87	124.95	3027.72	124.95	3728.85
														125.1	4196.95	125.1	3028.35	125.1	3729.3
														125.25	4197.02	125.25	3028.97	125.25	3729.75
														125.4	4197.1	125.4	3029.59	125.4	3730.21
														125.55	4197.18	125.55	3030.22	125.55	3730.66
														125.7	4197.25	125.7	3030.84	125.7	3731.11
														125.85	4197.33	125.85	3031.46	125.85	3731.56
														126	4197.4	126	3032.07	126	3732.01
														126.15	4197.48	126.15	3032.69	126.15	3732.46
														126.3	4197.55	126.3	3033.31	126.3	3732.9
														126.45	4197.63	126.45	3033.92	126.45	3733.35
														126.6	4197.7	126.6	3034.54	126.6	3733.8
														126.75	4197.78	126.75	3035.15	126.75	3734.24
														126.9	4197.85	126.9	3035.76	126.9	3734.68
														127.05	4197.93	127.05	3036.37	127.05	3735.12
														127.2	4198	127.2	3036.98	127.2	3735.57
														127.35	4198.08	127.35	3037.58	127.35	3736.01
														127.5	4198.15	127.5	3038.19	127.5	3736.45
														127.65	4198.23	127.65	3038.8	127.65	3736.88
														127.8	4198.3	127.8	3039.4	127.8	3737.32
														127.95	4198.37	127.95	3040	127.95	3737.76
														128.1	4198.45	128.1	3040.6	128.1	3738.19
														128.25	4198.52	128.25	3041.2	128.25	3738.63
														128.4	4198.59	128.4	3041.8	128.4	3739.06
														128.55	4198.67	128.55	3042.4	128.55	3739.5
														128.7	4198.74	128.7	3043	128.7	3739.93
														128.85	4198.81	128.85	3043.59	128.85	3740.36
														129	4198.88	129	3044.19	129	3740.79
														129.15	4198.96	129.15	3044.78	129.15	3741.22
														129.3	4199.03	129.3	3045.37	129.3	3741.65
														129.45	4199.1	129.45	3045.96	129.45	3742.08
														129.6	4199.17	129.6	3046.55	129.6	3742.5
														129.75	4199.24	129.75	3047.14	129.75	3742.93
														129.9	4199.31	129.9	3047.73	129.9	3743.35
														130.05	4199.39	130.05	3048.32	130.05	3743.78
														130.2	4199.46	130.2	3048.9	130.2	3744.2
														130.35	4199.53	130.35	3049.49	130.35	3744.62
														130.5	4199.6	130.5	3050.07	130.5	3745.04
														130.65	4199.67	130.65	3050.65	130.65	3745.46
														130.8	4199.74	130.8	3051.23	130.8	3745.88
														130.95	4199.81	130.95	3051.81	130.95	3746.3
														131.1	4199.88	131.1	3052.39	131.1	3746.72
														131.25	4199.95	131.25	3052.97	131.25	3747.14
														131.4	4200.02	131.4	3053.55	131.4	3747.55
														131.55	4200.09	131.55	3054.12	131.55	3747.97
														131.7	4200.16	131.7	3054.7	131.7	3748.38
														131.85	4200.23	131.85	3055.27	131.85	3748.8
														132	4200.3	132	3055.84	132	3749.21
														132.15	4200.37	132.15	3056.41	132.15	3749.62
														132.3	4200.43	132.3	3056.98	132.3	3750.03
														132.45	4200.5	132.45	3057.55	132.45	3750.44
														132.6	4200.57	132.6	3058.12	132.6	3750.85
														132.75	4200.64	132.75	3058.69	132.75	3751.26
														132.9	4200.71	132.9	3059.25	132.9	3751.67
														133.05	4200.78	133.05	3059.82	133.05	3752.08
														133.2	4200.84	133.2	3060.38	133.2	3752.48
														133.35	4200.91	133.35	3060.94	133.35	3752.89
														133.5	4200.98	133.5	3061.5	133.5	3753.29
														133.65	4201.05	133.65	3062.06	133.65	3753.7
														133.8	4201.12	133.8	3062.62	133.8	3754.1
														133.95	4201.18	133.95	3063.18	133.95	3754.5
														134.1	4201.25	134.1	3063.74	134.1	3754.9
														134.25	4201.32	134.25	3064.3	134.25	3755.3
														134.4	4201.38	134.4	3064.85	134.4	3755.7
														134.55	4201.45	134.55	3065.41	134.55	3756.1
														134.7	4201.52	134.7	3065.96	134.7	3756.5
														134.85	4201.58	134.85	3066.51	134.85	3756.9
														135	4201.65	135	3067.06	135	3757.29
														135.15	4201.71	135.15	3067.61	135.15	3757.69
														135.3	4201.78	135.3	3068.16	135.3	3758.08
														135.45	4201.85	135.45	3068.71	135.45	3758.48
														135.6	4201.91	135.6	3069.26	135.6	3758.87
														135.75	4201.98	135.75	3069.8	135.75	3759.26
														135.9	4202.04	135.9	3070.35	135.9	3759.65
														136.05	4202.11	136.05	3070.89	136.05	3760.04
														136.2	4202.17	136.2	3071.43	136.2	3760.43
														136.35	4202.24	136.35	3071.98	136.35	3760.82
														136.5	4202.3	136.5	3072.52	136.5	3761.21
														136.65	4202.37	136.65	3073.06	136.65	3761.6
														136.8	4202.43	136.8	3073.59	136.8	3761.99
														136.95	4202.5	136.95	3074.13	136.95	3762.37
														137.1	4202.56	137.1	3074.67	137.1	3762.76
														137.25	4202.62	137.25	3075.21	137.25	3763.14
														137.4	4202.69	137.4	3075.74	137.4	3763.53
														137.55	4202.75	137.55	3076.27	137.55	3763.91
														137.7	4202.82	137.7	3076.81	137.7	3764.29
														137.85	4202.88	137.85	3077.34	137.85	3764.67
														138	4202.94	138	3077.87	138	3765.06
														138.15	4203.01	138.15	3078.4	138.15	3765.44
														138.3	4203.07	138.3	3078.93	138.3	3765.81
														138.45	4203.13	138.45	3079.46	138.45	3766.19
														138.6	4203.19	138.6	3079.99	138.6	3766.57
														138.75	4203.26	138.75	3080.51	138.75	3766.95
														138.9	4203.32	138.9	3081.04	138.9	3767.33
														139.05	4203.38	139.05	3081.56	139.05	3767.7
														139.2	4203.44	139.2	3082.08	139.2	3768.08
														139.35	4203.51	139.35	3082.61	139.35	3768.45
														139.5	4203.57	139.5	3083.13	139.5	3768.82
														139.65	4203.63	139.65	3083.65	139.65	3769.2
														139.8	4203.69	139.8	3084.17	139.8	3769.57
														139.95	4203.75	139.95	3084.69	139.95	3769.94
														140.1	4203.82	140.1	3085.2	140.1	3770.31
														140.25	4203.88	140.25	3085.72	140.25	3770.68
														140.4	4203.94	140.4	3086.24	140.4	3771.05
														140.55	4204	140.55	3086.75	140.55	3771.42
														140.7	4204.06	140.7	3087.27	140.7	3771.79
														140.85	4204.12	140.85	3087.78	140.85	3772.15
														141	4204.18	141	3088.29	141	3772.52
														141.15	4204.24	141.15	3088.8	141.15	3772.88
														141.3	4204.3	141.3	3089.31	141.3	3773.25
														141.45	4204.36	141.45	3089.82	141.45	3773.61
														141.6	4204.42	141.6	3090.33	141.6	3773.98
														141.75	4204.48	141.75	3090.84	141.75	3774.34
														141.9	4204.54	141.9	3091.35	141.9	3774.7
														142.05	4204.6	142.05	3091.85	142.05	3775.06
														142.2	4204.66	142.2	3092.36	142.2	3775.42
														142.35	4204.72	142.35	3092.86	142.35	3775.78
														142.5	4204.78	142.5	3093.36	142.5	3776.14
														142.65	4204.84	142.65	3093.86	142.65	3776.5
														142.8	4204.9	142.8	3094.37	142.8	3776.86
														142.95	4204.96	142.95	3094.87	142.95	3777.22
														143.1	4205.02	143.1	3095.37	143.1	3777.57
														143.25	4205.08	143.25	3095.86	143.25	3777.93
														143.4	4205.14	143.4	3096.36	143.4	3778.28
														143.55	4205.2	143.55	3096.86	143.55	3778.64
														143.7	4205.25	143.7	3097.36	143.7	3778.99
														143.85	4205.31	143.85	3097.85	143.85	3779.35
														144	4205.37	144	3098.34	144	3779.7
														144.15	4205.43	144.15	3098.84	144.15	3780.05
														144.3	4205.49	144.3	3099.33	144.3	3780.4
														144.45	4205.54	144.45	3099.82	144.45	3780.75
														144.6	4205.6	144.6	3100.31	144.6	3781.1
														144.75	4205.66	144.75	3100.8	144.75	3781.45
														144.9	4205.72	144.9	3101.29	144.9	3781.8
														145.05	4205.77	145.05	3101.78	145.05	3782.15
														145.2	4205.83	145.2	3102.27	145.2	3782.49
														145.35	4205.89	145.35	3102.75	145.35	3782.84
														145.5	4205.95	145.5	3103.24	145.5	3783.19
														145.65	4206	145.65	3103.72	145.65	3783.53
														145.8	4206.06	145.8	3104.21	145.8	3783.88
														145.95	4206.12	145.95	3104.69	145.95	3784.22
														146.1	4206.17	146.1	3105.17	146.1	3784.56
														146.25	4206.23	146.25	3105.65	146.25	3784.91
														146.4	4206.29	146.4	3106.14	146.4	3785.25
														146.55	4206.34	146.55	3106.61	146.55	3785.59
														146.7	4206.4	146.7	3107.09	146.7	3785.93
														146.85	4206.46	146.85	3107.57	146.85	3786.27
														147	4206.51	147	3108.05	147	3786.61
														147.15	4206.57	147.15	3108.53	147.15	3786.95
														147.3	4206.62	147.3	3109	147.3	3787.29
														147.45	4206.68	147.45	3109.48	147.45	3787.63
														147.6	4206.73	147.6	3109.95	147.6	3787.96
														147.75	4206.79	147.75	3110.42	147.75	3788.3
														147.9	4206.84	147.9	3110.89	147.9	3788.63
														148.05	4206.9	148.05	3111.37	148.05	3788.97
														148.2	4206.95	148.2	3111.84	148.2	3789.3
														148.35	4207.01	148.35	3112.31	148.35	3789.64
														148.5	4207.06	148.5	3112.78	148.5	3789.97
														148.65	4207.12	148.65	3113.24	148.65	3790.3
														148.8	4207.17	148.8	3113.71	148.8	3790.64
														148.95	4207.23	148.95	3114.18	148.95	3790.97
														149.1	4207.28	149.1	3114.64	149.1	3791.3
														149.25	4207.34	149.25	3115.11	149.25	3791.63
														149.4	4207.39	149.4	3115.57	149.4	3791.96
														149.55	4207.45	149.55	3116.04	149.55	3792.29
														149.7	4207.5	149.7	3116.5	149.7	3792.62
														149.85	4207.55	149.85	3116.96	149.85	3792.94
														150	4207.61	150	3117.42	150	3793.27

## Sheet: Figure 3c
PFOA							Modified lignin(PFOA)							RAPIMER(PFOA)
pH	Modified lignin qe(mg/g)	Standard Error (SE)	RAPIMER qe(mg/g)	SE			PH	Replicate 1	Replicate 2	Replicate 2	Average	SE		PH	Replicate 1	Replicate 2	Replicate 2	Average	SE
2	3442.92	0.31898	1986.54	3.60893				qe(mg/g)	qe(mg/g)	qe(mg/g)					qe(mg/g)	qe(mg/g)	qe(mg/g)
5	2318.39	7.37073	1451.94	13.2233			2	3443.57	3442.98	3442.22	3442.92	0.318977		2	1989.75	1977.8	1992.07	1986.54	3.60893
8	1323.78	2.39085	1070.64	7.14443			5	2300.34	2326.94	2327.88	2318.39	7.37073		5	1424.58	1480.64	1450.6	1451.94	13.2233
11	26.1331	22.9613	17.2783	6.93603			8	1323.09	1319.09	1329.16	1323.78	2.39085		8	1058.26	1066.12	1087.55	1070.64	7.14443
							11	-14.8919	79.9654	13.3259	26.1331	22.9613		11	1.76117	31.0287	19.0451	17.2783	6.93603
PFOS							Modified lignin(PFOS)							RAPIMER(PFOS)
pH	Modified lignin qe(mg/g)	SE	RAPIMER qe(mg/g)	SE			PH	Replicate 1	Replicate 2	Replicate 2	Average	SE		PH	Replicate 1	Replicate 2	Replicate 2	Average	SE
2	3777.7	0.91221	1843.7	2.0595				qe(mg/g)	qe(mg/g)	qe(mg/g)					qe(mg/g)	qe(mg/g)	qe(mg/g)
5	2668.54	5.1248	1333.59	34.3232			2	3775.46	3778.81	3778.81	3777.7	0.912208		2	1848.74	1841.41	1840.95	1843.7	2.0595
8	1517.48	22.7671	1050.01	15.9886			5	2679.73	2667.88	2658.02	2668.54	5.1248		5	1402.63	1340.61	1257.52	1333.59	34.3232
11	515.816	39.424	174.669	24.5572			8	1569.44	1509.04	1473.96	1517.48	22.7671		8	1062.2	1076.14	1011.68	1050.01	15.9886
							11	475.609	459.882	611.957	515.816	39.424		11	139.726	149.738	234.543	174.669	24.5572

## Sheet: Figure 3d
pH initial	pH final Modified lignin	pH final RAPIMER
2.02	6.47	3.42
5.07	8.89	8
8.02	9.36	8.07
10.94	9.11	8.15

## Sheet: Figrue 3e
		Replicate 1	Replicate 2	Replicate 3	average
		ug/L	ug/L	ug/L	ug/L
PFOA	Before treatment	0.97779	1.03467	0.98755	1
	After treatment	0	0.000186574	0.000525556	0.000237377
	Before treatment	9.84292	10.1692	9.98786	10
	After treatment	0	0.000744673	0.000712984	0.000485886
PFOS	Before treatment	0.99317	1.00458	1.00225	1
	After treatment	0	0	0	0
	Before treatment	10.0257	9.91544	10.0588	10
	After treatment	0	0	0	0

## Sheet: Figrue 3f
Contaminants	Removal rate	Standard deviation(SD)
Dye	0.989579	0.00935666
Cr	0.998	0.00347
Cd	0.998	0.00334
Cu	0.998	0.00324
Pb	0.997	0.00357
PFOA	0.984	0.000489129
PFOS	0.992	0.00791
Contaminants	Replicate 1	Replicate 2	Average	Standard deviation(SD)
Cr	0.995098	1	0.997549	0.00346621
Cd	0.995283	1	0.997642	0.00333541
Cu	0.995413	1	0.997706	0.00324361
Pb	0.994949	1	0.997475	0.00357125
Contaminates	Replicate 1	Replicate 2	Replicate 3	Replicate 4	Average	Standard deviation(SD)
PFOA	0.984217	0.984464	0.984325	0.983224	0.984057	0.000489129
PFOS	0.983606	0.984785	1	1	0.992098	0.00791334
Dye	0.978723	1	1	0.979592	0.989579	0.00935666

## Sheet: Figure 4a
(Modified lignin)PFOA							(RAPIMER)PFOA
Experiment		Langmuir fit		Freundich fit			Experiment		Langmuir fit		Freundich fit
Concentation (mg/l)	qe (mg/g)	Concentation (mg/l)	qe (mg/g)	Concentation (mg/l)	qe (mg/g)		Concentation (mg/l)	qe (mg/g)	Concentation (mg/l)	qe (mg/g)	Concentation (mg/l)	qe (mg/g)
25	1156.3	25	1515.03	25	1953.49		25	875.447	25	831.17	25	1087.66
50	2332.1	28.7879	1723.24	28.7879	2136.25		50	1276.29	28.7879	920.897	28.7879	1142.42
75	3641.59	32.5758	1926.4	32.5758	2310.4		75	1374.6	32.5758	1004.08	32.5758	1192.66
100	4872.5	36.3636	2124.72	36.3636	2477.26		100	1929.91	36.3636	1081.42	36.3636	1239.23
150	7239.98	40.1515	2318.35	40.1515	2637.87		150	2443.95	40.1515	1153.5	40.1515	1282.73
200	7579.19	43.9394	2507.47	43.9394	2793.02		200	2359.63	43.9394	1220.84	43.9394	1323.63
300	9841.99	47.7273	2692.22	47.7273	2943.34		300	2710.25	47.7273	1283.9	47.7273	1362.29
400	10560.6	51.5151	2872.76	51.5151	3089.35		400	2402.49	51.5151	1343.07	51.5151	1399.01
25	1140.06	55.303	3049.24	55.303	3231.48		25	860.3	55.303	1398.7	55.303	1434
50	2376.33	59.0909	3221.77	59.0909	3370.09		50	1285.01	59.0909	1451.09	59.0909	1467.46
75	3676.23	62.8788	3390.51	62.8788	3505.48		75	1402.16	62.8788	1500.54	62.8788	1499.55
100	4920.97	66.6667	3555.56	66.6667	3637.92		100	1963.3	66.6667	1547.26	66.6667	1530.4
150	7271.75	70.4545	3717.06	70.4545	3767.63		150	2408.88	70.4545	1591.49	70.4545	1560.14
200	7434.87	74.2424	3875.11	74.2424	3894.81		200	2336.19	74.2424	1633.42	74.2424	1588.84
300	9720.32	78.0303	4029.82	78.0303	4019.63		300	2525.56	78.0303	1673.23	78.0303	1616.61
400	10493.8	81.8182	4181.3	81.8182	4142.26		400	2600.45	81.8182	1711.06	81.8182	1643.51
25	1146.96	85.6061	4329.65	85.6061	4262.82		25	851.029	85.6061	1747.07	85.6061	1669.62
50	2371.8	89.3939	4474.96	89.3939	4381.45		50	1278.38	89.3939	1781.38	89.3939	1694.98
75	3669.78	93.1818	4617.32	93.1818	4498.25		75	1383.8	93.1818	1814.11	93.1818	1719.64
100	4912.95	96.9697	4756.84	96.9697	4613.32		100	1894.69	96.9697	1845.36	96.9697	1743.67
150	7271.74	100.758	4893.58	100.758	4726.76		150	2453.41	100.758	1875.25	100.758	1767.09
200	7508.81	104.545	5027.63	104.545	4838.65		200	2487.41	104.545	1903.84	104.545	1789.94
300	9769.32	108.333	5159.07	108.333	4949.06		300	2858.67	108.333	1931.23	108.333	1812.26
400	10762.8	112.121	5287.98	112.121	5058.07		400	2481.72	112.121	1957.49	112.121	1834.07
		115.909	5414.43	115.909	5165.74				115.909	1982.68	115.909	1855.42
		119.697	5538.48	119.697	5272.13				119.697	2006.88	119.697	1876.31
		123.485	5660.21	123.485	5377.3				123.485	2030.13	123.485	1896.77
		127.273	5779.68	127.273	5481.29				127.273	2052.5	127.273	1916.83
		131.061	5896.95	131.061	5584.15				131.061	2074.03	131.061	1936.5
		134.848	6012.08	134.848	5685.93				134.848	2094.77	134.848	1955.81
		138.636	6125.14	138.636	5786.67				138.636	2114.76	138.636	1974.76
		142.424	6236.17	142.424	5886.4				142.424	2134.05	142.424	1993.39
		146.212	6345.23	146.212	5985.17				146.212	2152.66	146.212	2011.69
		150	6452.37	150	6083.01				150	2170.63	150	2029.68
		153.788	6557.65	153.788	6179.94				153.788	2188	153.788	2047.38
		157.576	6661.1	157.576	6276.01				157.576	2204.8	157.576	2064.8
		161.364	6762.78	161.364	6371.23				161.364	2221.04	161.364	2081.95
		165.152	6862.74	165.152	6465.64				165.152	2236.77	165.152	2098.84
		168.939	6961.01	168.939	6559.26				168.939	2252	168.939	2115.47
		172.727	7057.64	172.727	6652.12				172.727	2266.76	172.727	2131.87
		176.515	7152.67	176.515	6744.23				176.515	2281.07	176.515	2148.03
		180.303	7246.13	180.303	6835.62				180.303	2294.95	180.303	2163.97
		184.091	7338.08	184.091	6926.32				184.091	2308.41	184.091	2179.69
		187.879	7428.53	187.879	7016.33				187.879	2321.49	187.879	2195.2
		191.667	7517.54	191.667	7105.68				191.667	2334.18	191.667	2210.51
		195.455	7605.13	195.455	7194.38				195.455	2346.52	195.455	2225.63
		199.242	7691.34	199.242	7282.46				199.242	2358.51	199.242	2240.55
		203.03	7776.2	203.03	7369.93				203.03	2370.16	203.03	2255.29
		206.818	7859.74	206.818	7456.8				206.818	2381.5	206.818	2269.85
		210.606	7941.99	210.606	7543.09				210.606	2392.54	210.606	2284.24
		214.394	8022.99	214.394	7628.81				214.394	2403.28	214.394	2298.46
		218.182	8102.75	218.182	7713.99				218.182	2413.75	218.182	2312.52
		221.97	8181.31	221.97	7798.62				221.97	2423.94	221.97	2326.42
		225.758	8258.7	225.758	7882.73				225.758	2433.87	225.758	2340.17
		229.545	8334.94	229.545	7966.32				229.545	2443.55	229.545	2353.76
		233.333	8410.05	233.333	8049.4				233.333	2453	233.333	2367.22
		237.121	8484.07	237.121	8132				237.121	2462.21	237.121	2380.53
		240.909	8557.01	240.909	8214.11				240.909	2471.19	240.909	2393.7
		244.697	8628.9	244.697	8295.75				244.697	2479.96	244.697	2406.74
		248.485	8699.76	248.485	8376.93				248.485	2488.53	248.485	2419.64
		252.273	8769.61	252.273	8457.66				252.273	2496.89	252.273	2432.42
		256.061	8838.48	256.061	8537.95				256.061	2505.06	256.061	2445.08
		259.848	8906.38	259.848	8617.8				259.848	2513.04	259.848	2457.61
		263.636	8973.34	263.636	8697.23				263.636	2520.84	263.636	2470.02
		267.424	9039.37	267.424	8776.24				267.424	2528.47	267.424	2482.32
		271.212	9104.5	271.212	8854.85				271.212	2535.93	271.212	2494.51
		275	9168.73	275	8933.05				275	2543.22	275	2506.58
		278.788	9232.1	278.788	9010.86				278.788	2550.36	278.788	2518.55
		282.576	9294.62	282.576	9088.28				282.576	2557.35	282.576	2530.41
		286.364	9356.3	286.364	9165.32				286.364	2564.18	286.364	2542.17
		290.152	9417.16	290.152	9241.99				290.152	2570.88	290.152	2553.83
		293.939	9477.22	293.939	9318.3				293.939	2577.43	293.939	2565.39
		297.727	9536.5	297.727	9394.25				297.727	2583.85	297.727	2576.85
		301.515	9595	301.515	9469.84				301.515	2590.14	301.515	2588.22
		305.303	9652.74	305.303	9545.09				305.303	2596.3	305.303	2599.49
		309.091	9709.75	309.091	9619.99				309.091	2602.34	309.091	2610.68
		312.879	9766.03	312.879	9694.56				312.879	2608.27	312.879	2621.77
		316.667	9821.59	316.667	9768.8				316.667	2614.07	316.667	2632.78
		320.455	9876.45	320.455	9842.72				320.455	2619.77	320.455	2643.71
		324.242	9930.63	324.242	9916.32				324.242	2625.35	324.242	2654.54
		328.03	9984.13	328.03	9989.6				328.03	2630.83	328.03	2665.3
		331.818	10037	331.818	10062.6				331.818	2636.2	331.818	2675.98
		335.606	10089.2	335.606	10135.2				335.606	2641.48	335.606	2686.57
		339.394	10140.7	339.394	10207.6				339.394	2646.66	339.394	2697.09
		343.182	10191.6	343.182	10279.7				343.182	2651.74	343.182	2707.53
		346.97	10242	346.97	10351.5				346.97	2656.73	346.97	2717.9
		350.758	10291.7	350.758	10423				350.758	2661.63	350.758	2728.2
		354.545	10340.8	354.545	10494.2				354.545	2666.45	354.545	2738.42
		358.333	10389.3	358.333	10565.1				358.333	2671.18	358.333	2748.57
		362.121	10437.3	362.121	10635.8				362.121	2675.83	362.121	2758.65
		365.909	10484.7	365.909	10706.2				365.909	2680.39	365.909	2768.66
		369.697	10531.5	369.697	10776.3				369.697	2684.88	369.697	2778.61
		373.485	10577.8	373.485	10846.2				373.485	2689.29	373.485	2788.49
		377.273	10623.6	377.273	10915.8				377.273	2693.63	377.273	2798.3
		381.061	10668.9	381.061	10985.1				381.061	2697.9	381.061	2808.05
		384.848	10713.6	384.848	11054.2				384.848	2702.09	384.848	2817.74
		388.636	10757.8	388.636	11123.1				388.636	2706.21	388.636	2827.37
		392.424	10801.6	392.424	11191.7				392.424	2710.27	392.424	2836.93
		396.212	10844.8	396.212	11260.1				396.212	2714.26	396.212	2846.44
		400	10887.6	400	11328.2				400	2718.19	400	2855.88

[truncated: 21 more sheets: Figure 4b, Figure 5a, Figure 5b, Figure 5e, Figure 6, Figure S5a, Figure S5b, Figure S5c, Figure S5d, Figure S5e, Figure S5f, Figure S6, Figure S7, Figure S9, Table S1, Sheet1, Table S2, Table S3, Table S4, Table S5 …]
